# Supplementary material for: Deep-sea clawed lobster Nephropsis stewarti Wood-Mason, 1872 species complex in the Indo-West Pacific (Crustacea, Decapoda, Nephropidae), with description of a new species
Source: Zookeys. 2020 Dec 31;1008:37–60. doi: 10.3897/zookeys.1008.59966 (PMC7790808; doi:10.3897/zookeys.1008.59966)
Supplement: XML Treatment for Nephropsis stewarti [file zookeys.1008.59966-treatment1.xml]

<!DOCTYPE tp:taxon-treatment
  PUBLIC "-//TaxonX//DTD Taxonomic Treatment Publishing DTD v0 20100105//EN" "tax-treatment-NSO.dtd">
<tp:taxon-treatment xmlns:tp="http://www.plazi.org/taxpub"><tp:treatment-meta><kwd-group><label>Taxon classification</label><kwd><named-content xmlns:xlink="http://www.w3.org/1999/xlink" content-type="kingdom">Animalia</named-content></kwd><kwd><named-content xmlns:xlink="http://www.w3.org/1999/xlink" content-type="order">Decapoda</named-content></kwd><kwd><named-content xmlns:xlink="http://www.w3.org/1999/xlink" content-type="family">Nephropidae</named-content></kwd></kwd-group><mixed-citation publication-type="journal"><person-group><name><surname>Chang</surname><given-names>Su-Ching</given-names></name><name><surname>Chan</surname><given-names>Tin-Yam</given-names></name><name><surname>Kumar</surname><given-names>Appukuttannair Biju</given-names></name></person-group><article-title>Deep-sea clawed lobster <italic><tp:taxon-name><tp:taxon-name-part taxon-name-part-type="genus" reg="Nephropsis">Nephropsis</tp:taxon-name-part> <tp:taxon-name-part taxon-name-part-type="species" reg="stewarti">stewarti</tp:taxon-name-part></tp:taxon-name></italic> Wood-Mason, 1872 species complex in the Indo-West Pacific (<tp:taxon-name><tp:taxon-name-part taxon-name-part-type="subphylum">Crustacea</tp:taxon-name-part></tp:taxon-name>, <tp:taxon-name><tp:taxon-name-part taxon-name-part-type="order">Decapoda</tp:taxon-name-part></tp:taxon-name>, <tp:taxon-name><tp:taxon-name-part taxon-name-part-type="family">Nephropidae</tp:taxon-name-part></tp:taxon-name>), with description of a new species</article-title><source>Zookeys</source><day>31</day><month>12</month><year>2020</year><volume>1008</volume><fpage>37</fpage><lpage>60</lpage><pub-id pub-id-type="doi">10.3897/zookeys.1008.59966</pub-id></mixed-citation></tp:treatment-meta><tp:nomenclature><tp:taxon-name><object-id xmlns:xlink="http://www.w3.org/1999/xlink" content-type="arpha" xlink:type="simple">BEC49E38-830D-5A0A-ACC5-78D200FC396A</object-id>
              <tp:taxon-name-part taxon-name-part-type="genus" reg="Nephropsis">Nephropsis</tp:taxon-name-part>
              <tp:taxon-name-part taxon-name-part-type="species" reg="stewarti">stewarti</tp:taxon-name-part>
            </tp:taxon-name><tp:taxon-authority>Wood-Mason, 1872</tp:taxon-authority><xref ref-type="fig" rid="F1">Figures 1</xref><xref ref-type="fig" rid="F4">, 4A–F</xref><tp:nomenclature-citation-list><tp:nomenclature-citation><tp:taxon-name>
                  <tp:taxon-name-part taxon-name-part-type="genus" reg="Nephropsis">Nephropsis</tp:taxon-name-part> <tp:taxon-name-part taxon-name-part-type="species" reg="stewarti">Stewarti</tp:taxon-name-part></tp:taxon-name><comment><xref ref-type="bibr" rid="B41">Wood-Mason 1872</xref>: 151 (type locality: Andaman Sea); 1873: 60; 1874: 40, pl. 4-1–3, 5, 7; 1885: 71; Alcock 1894: 230; 1901: 159; <xref ref-type="bibr" rid="B4">Anderson 1897</xref>: 96; Alcock and Anderson 1899: 286.</comment></tp:nomenclature-citation><tp:nomenclature-citation><tp:taxon-name>
                  <tp:taxon-name-part taxon-name-part-type="genus" reg="Nephropsis">Nephropsis</tp:taxon-name-part> <tp:taxon-name-part taxon-name-part-type="species" reg="stewartii">stewartii</tp:taxon-name-part></tp:taxon-name><comment>.–<xref ref-type="bibr" rid="B2">Alcock and Anderson 1894</xref>: 161; 1896: pl. 27-figs 1, 1a; <xref ref-type="bibr" rid="B29">Lloyd 1907</xref>: 3; <xref ref-type="bibr" rid="B36">Ramadan 1938</xref>: 124, text-fig. 1; <xref ref-type="bibr" rid="B37">Thomas 1979</xref>: 43.</comment></tp:nomenclature-citation><tp:nomenclature-citation><tp:taxon-name><tp:taxon-name-part taxon-name-part-type="genus" reg="Nephropsis"/> <tp:taxon-name-part taxon-name-part-type="species" reg="stewarti"/></tp:taxon-name><comment>Not <tp:taxon-name><tp:taxon-name-part taxon-name-part-type="genus" reg="Nephropsis">Nephropsis</tp:taxon-name-part> <tp:taxon-name-part taxon-name-part-type="species" reg="stewarti">Stewarti</tp:taxon-name-part></tp:taxon-name>.–De <xref ref-type="bibr" rid="B32">Man 1916</xref>: 112, pl. 3-fig. 17. [= <tp:taxon-name><tp:taxon-name-part taxon-name-part-type="genus" reg="Nephropsis">Nephropsis</tp:taxon-name-part> <tp:taxon-name-part taxon-name-part-type="species" reg="serrata">serrata</tp:taxon-name-part></tp:taxon-name> Macpherson, 1993]. </comment></tp:nomenclature-citation><tp:nomenclature-citation><tp:taxon-name>
                  <tp:taxon-name-part taxon-name-part-type="genus" reg="Nephropsis">Nephropsis</tp:taxon-name-part> <tp:taxon-name-part taxon-name-part-type="species" reg="stewarti">stewarti</tp:taxon-name-part></tp:taxon-name><comment>.–<xref ref-type="bibr" rid="B10">Calman 1925</xref>: 21; <xref ref-type="bibr" rid="B7">Barnard 1950</xref>: 531; <xref ref-type="bibr" rid="B24">Holthuis 1991</xref>: 45 (in part), fig. 80; <xref ref-type="bibr" rid="B30">Macpherson 1990</xref>: 312 (in part), figs 5e, 10, 11c, d, 16e; <xref ref-type="bibr" rid="B45">Zarenkov 2006</xref>: 93 (in part); <xref ref-type="bibr" rid="B35">Radhakrishnan et al. 2019</xref>: 112, fig. 3.22.</comment></tp:nomenclature-citation><tp:nomenclature-citation><tp:taxon-name><tp:taxon-name-part taxon-name-part-type="genus" reg="Nephropsis">Nephropsis</tp:taxon-name-part> <tp:taxon-name-part taxon-name-part-type="species" reg="stewarti"/></tp:taxon-name><comment>? <tp:taxon-name><tp:taxon-name-part taxon-name-part-type="genus" reg="Nephropsis">Nephropsis</tp:taxon-name-part> <tp:taxon-name-part taxon-name-part-type="species" reg="stewarti">Stewarti</tp:taxon-name-part></tp:taxon-name>.–<xref ref-type="bibr" rid="B6">Balss 1925</xref>: 208. </comment></tp:nomenclature-citation><tp:nomenclature-citation><tp:taxon-name><tp:taxon-name-part taxon-name-part-type="genus" reg="Nephropsis"/> <tp:taxon-name-part taxon-name-part-type="species" reg="stewarti"/></tp:taxon-name><comment>Not <tp:taxon-name><tp:taxon-name-part taxon-name-part-type="genus" reg="Nephropsis">Nephropsis</tp:taxon-name-part> <tp:taxon-name-part taxon-name-part-type="species" reg="stewarti">stewarti</tp:taxon-name-part></tp:taxon-name>.–<xref ref-type="bibr" rid="B27">Kubo 1965</xref>: 629, unnumbered fig.; <xref ref-type="bibr" rid="B33">Miyake 1982</xref>: 77, pl. 26-1; <xref ref-type="bibr" rid="B5">Baba 1986</xref>: 153, fig. 103; <xref ref-type="bibr" rid="B15">Chan and Yu 1988</xref>: 8, pl. 1A; 1993: 83, unnumbered photo.; Holthuis, 1991: 45 (in part); Wadley and Evans, 1991: 39, unnumbered photo; <xref ref-type="bibr" rid="B31">Macpherson 1993</xref>: 63; <xref ref-type="bibr" rid="B11">Chan 1997</xref>: 415; <xref ref-type="bibr" rid="B25">Jones and Morgan 2002</xref>: 83, unnumbered photo; <xref ref-type="bibr" rid="B19">Davie 2002</xref>: 391; <xref ref-type="bibr" rid="B45">Zarenkov 2006</xref>: 93 (in part), fig. 19; <xref ref-type="bibr" rid="B17">Chang and Chan 2019</xref>: 50 (in part), fig. 7. [= <tp:taxon-name><tp:taxon-name-part taxon-name-part-type="genus" reg="Nephropsis">Nephropsis</tp:taxon-name-part> <tp:taxon-name-part taxon-name-part-type="species" reg="grandis">grandis</tp:taxon-name-part></tp:taxon-name> Zarenkov, 2006]. </comment></tp:nomenclature-citation><tp:nomenclature-citation><tp:taxon-name><tp:taxon-name-part taxon-name-part-type="genus" reg="Nephropsis"/> <tp:taxon-name-part taxon-name-part-type="species" reg="stewarti"/></tp:taxon-name><comment>Not <tp:taxon-name><tp:taxon-name-part taxon-name-part-type="genus" reg="Nephropsis">Nephropsis</tp:taxon-name-part> <tp:taxon-name-part taxon-name-part-type="species" reg="stewarti">stewarti</tp:taxon-name-part></tp:taxon-name>.–<xref ref-type="bibr" rid="B30">Macpherson 1990</xref>: 312 (in part). [? = <tp:taxon-name><tp:taxon-name-part taxon-name-part-type="genus" reg="Nephropsis">Nephropsis</tp:taxon-name-part> <tp:taxon-name-part taxon-name-part-type="species" reg="grandis">grandis</tp:taxon-name-part></tp:taxon-name> Zarenkov, 2006 and/or <tp:taxon-name><tp:taxon-name-part taxon-name-part-type="genus" reg="Nephropsis">Nephropsis</tp:taxon-name-part> <tp:taxon-name-part taxon-name-part-type="species" reg="pygmaea">pygmaea</tp:taxon-name-part></tp:taxon-name> sp. nov.]. </comment></tp:nomenclature-citation><tp:nomenclature-citation><tp:taxon-name><tp:taxon-name-part taxon-name-part-type="genus" reg="Nephropsis"/> <tp:taxon-name-part taxon-name-part-type="species" reg="stewarti"/></tp:taxon-name><comment>Not <tp:taxon-name><tp:taxon-name-part taxon-name-part-type="genus" reg="Nephropsis">Nephropsis</tp:taxon-name-part> <tp:taxon-name-part taxon-name-part-type="species" reg="stewarti">stewarti</tp:taxon-name-part></tp:taxon-name>.–<xref ref-type="bibr" rid="B17">Chang and Chan 2019</xref>: 50 (in part). [= <tp:taxon-name><tp:taxon-name-part taxon-name-part-type="genus" reg="Nephropsis">Nephropsis</tp:taxon-name-part> <tp:taxon-name-part taxon-name-part-type="species" reg="pygmaea">pygmaea</tp:taxon-name-part></tp:taxon-name> sp. nov.]. </comment></tp:nomenclature-citation><tp:nomenclature-citation><tp:taxon-name><tp:taxon-name-part taxon-name-part-type="genus" reg="Nephropsis"/> <tp:taxon-name-part taxon-name-part-type="species" reg="stewarti"/></tp:taxon-name><comment>Not <tp:taxon-name><tp:taxon-name-part taxon-name-part-type="genus" reg="Nephropsis">Nephropsis</tp:taxon-name-part> <tp:taxon-name-part taxon-name-part-type="species" reg="stewarti">stewarti</tp:taxon-name-part></tp:taxon-name>.–<xref ref-type="bibr" rid="B17">Chang and Chan 2019</xref>: 50 (in part), figs 2C, D. [= <tp:taxon-name><tp:taxon-name-part taxon-name-part-type="genus" reg="Nephropsis">Nephropsis</tp:taxon-name-part> <tp:taxon-name-part taxon-name-part-type="species" reg="serrata">serrata</tp:taxon-name-part></tp:taxon-name> Macpherson, 1993]. </comment></tp:nomenclature-citation></tp:nomenclature-citation-list></tp:nomenclature><tp:treatment-sec sec-type="material" id="SECID0EA5AE"><title>Material examined.</title><p><bold><italic>Neotype</italic></bold>: Andaman Sea • male <abbrev xmlns:xlink="http://www.w3.org/1999/xlink" xlink:title="Carapace length" id="ABBRID0EL5AE" xlink:type="simple">cl</abbrev> 46.2 mm; RV “Dr. Fridtjof Nansen” stn 135, <named-content xmlns:xlink="http://www.w3.org/1999/xlink" content-type="dwc:verbatimCoordinates" xlink:type="simple"><named-content content-type="geo-json" specific-use="{&#34;type&#34;:&#34;Point&#34;,&#34;coordinates&#34;:[96.622000,12.366000]}" id="NCID0ES5AE" xlink:type="simple">12°21.96'N, 96°37.32'E</named-content></named-content>, 514 m, 23 May 2015 (<named-content xmlns:xlink="http://www.w3.org/1999/xlink" content-type="dwc:institutional_code" xlink:type="simple">NTOU</named-content> M02249).</p></tp:treatment-sec><tp:treatment-sec sec-type="material" id="SECID0E35AE"><title>Other material.</title><p>Andaman Sea • 1 male <abbrev xmlns:xlink="http://www.w3.org/1999/xlink" xlink:title="Carapace length" id="ABBRID0EC6AE" xlink:type="simple">cl</abbrev> 42.3 mm; RV “Dr. Fridtjof Nansen” stn 68, <named-content xmlns:xlink="http://www.w3.org/1999/xlink" content-type="dwc:verbatimCoordinates" xlink:type="simple"><named-content content-type="geo-json" specific-use="{&#34;type&#34;:&#34;Point&#34;,&#34;coordinates&#34;:[94.318000,14.062000]}" id="NCID0EJ6AE" xlink:type="simple">14°03.72'N, 94°19.08'E</named-content></named-content>, 457 m, 10 May 2015 (<named-content xmlns:xlink="http://www.w3.org/1999/xlink" content-type="dwc:institutional_code" xlink:type="simple">NTOU</named-content> M02250) • 1 female <abbrev xmlns:xlink="http://www.w3.org/1999/xlink" xlink:title="Carapace length" id="ABBRID0ET6AE" xlink:type="simple">cl</abbrev> 42.6 mm; commercial trawler, <named-content xmlns:xlink="http://www.w3.org/1999/xlink" content-type="dwc:verbatimCoordinates" xlink:type="simple"><named-content content-type="geo-json" specific-use="{&#34;type&#34;:&#34;Point&#34;,&#34;coordinates&#34;:[92.722500,9.584722]}" id="NCID0E16AE" xlink:type="simple">09°34'65"N, 92°43'21"E</named-content></named-content>, 320 m, 13 Nov. 2017 (<abbrev xmlns:xlink="http://www.w3.org/1999/xlink" content-type="institution" xlink:title="Department of Aquatic Biology and Fisheries, University of Kerala, India" id="ABBRID0EAAAG" xlink:type="simple">DABFUK</abbrev>/AR-ACH-7). Andaman Islands • 1 male <abbrev xmlns:xlink="http://www.w3.org/1999/xlink" xlink:title="Carapace length" id="ABBRID0EFAAG" xlink:type="simple">cl</abbrev> 38.4 mm, 1 female <abbrev xmlns:xlink="http://www.w3.org/1999/xlink" xlink:title="Carapace length" id="ABBRID0EJAAG" xlink:type="simple">cl</abbrev> 33.7 mm; A185, commercial trawler, 13 Nov. 2017 (<abbrev xmlns:xlink="http://www.w3.org/1999/xlink" content-type="institution" xlink:title="Department of Aquatic Biology and Fisheries, University of Kerala, India" id="ABBRID0ENAAG" xlink:type="simple">DABFUK</abbrev>/AR-ACH-8). INDIA • 1 male <abbrev xmlns:xlink="http://www.w3.org/1999/xlink" xlink:title="Carapace length" id="ABBRID0ESAAG" xlink:type="simple">cl</abbrev> 47.0 mm; Sakthikulangara fishing harbor, Kollam district, Kerala, commercial trawler, Nov. 2013 (<abbrev xmlns:xlink="http://www.w3.org/1999/xlink" content-type="institution" xlink:title="Department of Aquatic Biology and Fisheries, University of Kerala, India" id="ABBRID0EWAAG" xlink:type="simple">DABFUK</abbrev>/AR-ACH-9) • 1 male <abbrev xmlns:xlink="http://www.w3.org/1999/xlink" xlink:title="Carapace length" id="ABBRID0E2AAG" xlink:type="simple">cl</abbrev> 50.8 mm, 2 ovigerous females 42.4 and 48.7 mm; 4 Mar. 2019 (<abbrev xmlns:xlink="http://www.w3.org/1999/xlink" content-type="institution" xlink:title="Department of Aquatic Biology and Fisheries, University of Kerala, India" id="ABBRID0E6AAG" xlink:type="simple">DABFUK</abbrev>/AR-ACH-10) • 2 ovigerous females <abbrev xmlns:xlink="http://www.w3.org/1999/xlink" xlink:title="Carapace length" id="ABBRID0EEBAG" xlink:type="simple">cl</abbrev> 46.8 and 49.2 mm (<abbrev xmlns:xlink="http://www.w3.org/1999/xlink" content-type="institution" xlink:title="Department of Aquatic Biology and Fisheries, University of Kerala, India" id="ABBRID0EIBAG" xlink:type="simple">DABFUK</abbrev>/AR-ACH-11). Mozambique • 1 male <abbrev xmlns:xlink="http://www.w3.org/1999/xlink" xlink:title="Carapace length" id="ABBRID0ENBAG" xlink:type="simple">cl</abbrev> 52.7 mm; Mainbaza stn CP3138, <named-content xmlns:xlink="http://www.w3.org/1999/xlink" content-type="dwc:verbatimCoordinates" xlink:type="simple"><named-content content-type="geo-json" specific-use="{&#34;type&#34;:&#34;Point&#34;,&#34;coordinates&#34;:[35.351167,-25.202167]}" id="NCID0EUBAG" xlink:type="simple">25°12.13'S, 35°21.07'E</named-content></named-content>, 700–707 m, 10 Apr. 2009 (<named-content xmlns:xlink="http://www.w3.org/1999/xlink" content-type="dwc:institutional_code" xlink:type="simple">MNHN</named-content> IU-2018-5063).</p></tp:treatment-sec><tp:treatment-sec sec-type="diagnosis" id="SECID0E5BAG"><title>Diagnosis.</title><p>Rostrum bearing one pair of dorsolateral teeth usually situated near mid-length of rostrum. Carapace with subdorsal carinae granulate, without distinct spine or tooth-like process; supraorbital and antennal spines present, lacking post-supraorbital spine; post-cervical groove U-shaped in dorsal view; intermediate and lateral carinae well marked. Large cheliped (pereiopod I) with inner surface of palm lacking distinct spines; carpus with strong distoventral, ventro-outer distal (rarely absent), and dorso-inner distal spines, inner surface with dorsal margin generally bearing 2–4 spines, outer surface without distinct spines; merus bearing subdistal dorsal, subdistal outer and distoventral spines. Pleon finely granulate, without median carina; pleura lacking spine on anterior margins. Telson without erected dorsal median spine near base. Uropodal exopods with complete diaeresis.</p></tp:treatment-sec><tp:treatment-sec sec-type="description" id="SECID0EDCAG"><title>Description.</title><p>Body covered with long or short pubescence, rather thick on anterior two pereiopods, dorsal carapace, and pleonal tergum.</p><p>Carapace finely granulated (Fig. <xref ref-type="fig" rid="F1">1A, B</xref>); rostrum 0.4–0.5× as long as carapace, with 1 pair of teeth usually situated near mid-length of rostrum; subdorsal carinae granulate, without distinct spine or tooth-like process; supraorbital and antennal spines well developed, post-supraorbital spine absent; cervical, postcervical, and hepatic grooves present, with post-cervical groove U-shaped in dorsal view; intermediate and lateral carinae both well marked; gastric tubercle located near supraorbital spine, their distance being approximately 0.4× distance between gastric tubercle and post-cervical groove; distance between orbital margin and post-cervical groove 1.2–1.5× longer than the distance between post-cervical groove and posterior margin of carapace.</p><fig id="F1" position="float" orientation="portrait"><object-id xmlns:xlink="http://www.w3.org/1999/xlink" content-type="doi" xlink:type="simple">10.3897/zookeys.1008.59966.figure1</object-id><object-id xmlns:xlink="http://www.w3.org/1999/xlink" content-type="arpha" xlink:type="simple">A7E6362D-9C25-59F8-B0BF-261A3C339F79</object-id><label>Figure 1.</label><caption><p><italic><tp:taxon-name><tp:taxon-name-part taxon-name-part-type="genus" reg="Nephropsis">Nephropsis</tp:taxon-name-part> <tp:taxon-name-part taxon-name-part-type="species" reg="stewarti">stewarti</tp:taxon-name-part></tp:taxon-name></italic> Wood-Mason, 1872, Andaman Sea, RV ‘Dr. Fridtjof Nansen’ stn 135, neotype male <abbrev xmlns:xlink="http://www.w3.org/1999/xlink" xlink:title="Carapace length" id="ABBRID0EBDAG" xlink:type="simple">cl</abbrev> 46.2 mm (<named-content xmlns:xlink="http://www.w3.org/1999/xlink" content-type="dwc:institutional_code" xlink:type="simple">NTOU</named-content> M02249) <bold>A</bold> carapace and pleon, dorsal <bold>B</bold> same, lateral <bold>C</bold> left pereiopod I, chela to distal part of merus, dorsal <bold>D</bold> same, lateral <bold>E</bold> same, ventral. Pubescence and setae omitted ● Position of spines on inner surface of palm ◇ position of spines on dorsal margin of outer surface of carpus ♦ position of spines on dorsal margin of inner surface of carpus ⏹ dorso-inner distal spine of carpus △ ventro-outer distal spine of carpus ◻ distoventral spine ✰ subdistal dorsal spine of merus ★ position of subdistal outer spine of merus.</p></caption><graphic xmlns:xlink="http://www.w3.org/1999/xlink" xlink:href="zookeys-1008-037-g001.jpg" position="float" orientation="portrait" xlink:type="simple" id="oo_492956.jpg"><uri content-type="original_file" xlink:type="simple">https://binary.pensoft.net/fig/492956</uri></graphic></fig><p>Large cheliped (pereiopod I), generally granulate (Fig. <xref ref-type="fig" rid="F1">1C–E</xref>) but less granular in females; inner surface of palm granular but without distinct spines; chela 3.0–4.0× as long as wide, males generally having relatively longer chela (&gt; 3.5×), whereas females having shorter chela (&lt; 3.5×); carpus with strong distoventral spine, ventro-outer distal spine (rarely absent) and dorso-inner distal spine, inner surface with dorsal margin bearing 2–4 (rarely 1) spines, outer surface without distinct spines; merus bearing subdistal dorsal spine, subdistal outer spine and distoventral spine.</p><p>Pereiopod II with carpus 0.5–0.7× palm length. Pereiopod III with carpus 0.4–0.5× as long as palm; merus 1.4–2.1× as long as carpus. Pereiopods IV and V with dactyli 0.4–0.6× as long as propodi.</p><p>Entire pleon finely granulate (Fig. <xref ref-type="fig" rid="F1">1A, B</xref>) without median carina; pleura lacking spine on anterior margins, each terminating ventrally into blunt to sharp spine. Telson without erected dorsal median spine near base. Uropodal exopods with complete diaeresis.</p><p>Eggs spherical and 2.2–2.7 mm in diameter.</p></tp:treatment-sec><tp:treatment-sec sec-type="distribution" id="SECID0E6EAG"><title>Distribution.</title><p>Known with certainty in the western to northeastern Indian Ocean from the eastern coast of South Africa to the Andaman Sea. Found at depths of 250–1520 m and perhaps even 1720 m, but mostly less than 1000 m (see <xref ref-type="bibr" rid="B1">Alcock 1901</xref>; <xref ref-type="bibr" rid="B30">Macpherson 1990</xref>; <xref ref-type="bibr" rid="B45">Zarenkov 2006</xref>).</p></tp:treatment-sec><tp:treatment-sec sec-type="Color in life" id="SECID0ERFAG"><title>Color in life.</title><p>Body varies from whitish to reddish (Fig. <xref ref-type="fig" rid="F4">4</xref>; <xref ref-type="bibr" rid="B35">Radhakrishnan et al. 2019</xref>: fig. 3.22). Eyes and antennal peduncle always whitish. Distal parts of pereiopods II–V, pleopods always reddish. Large cheliped and pleonal tergum, whitish to orange. Pleonal pleura and uropods purple to reddish. Antennal and antennular flagella orange to reddish. Pubescence grayish to reddish. Eggs orange.</p></tp:treatment-sec><tp:treatment-sec sec-type="remarks" id="SECID0E6FAG"><title>Remarks.</title><p>Although the present Indian specimens have a very reddish color, a comparison with Andaman Sea topotypic specimens and material from Mozambique Channel revealed wide color variations in <italic><tp:taxon-name><tp:taxon-name-part taxon-name-part-type="genus" reg="Nephropsis">N.</tp:taxon-name-part> <tp:taxon-name-part taxon-name-part-type="species" reg="stewarti">stewarti</tp:taxon-name-part></tp:taxon-name></italic>, from whitish to reddish (Fig. <xref ref-type="fig" rid="F4">4</xref>). Specimens with different colors in the western and northern Indian Ocean are genetically very similar, with 1.0% or less sequence divergence in <abbrev xmlns:xlink="http://www.w3.org/1999/xlink" xlink:title="16S rRNA" id="ABBRID0EUGAG" xlink:type="simple">16S</abbrev> (Table <xref ref-type="table" rid="T2">2</xref>). However, large genetic divergences (<abbrev xmlns:xlink="http://www.w3.org/1999/xlink" xlink:title="16S rRNA" id="ABBRID0E3GAG" xlink:type="simple">16S</abbrev> sequence divergence 3.8–7.3%) exist between the material from the western and northern Indian Ocean, and that from the western Pacific (including the South China Sea and Arafura Sea) and northwestern Australia (Table <xref ref-type="table" rid="T2">2</xref>). Such genetic differences are greater than those between <italic><tp:taxon-name><tp:taxon-name-part taxon-name-part-type="genus" reg="Nephropsis">N.</tp:taxon-name-part> <tp:taxon-name-part taxon-name-part-type="species" reg="rosea">rosea</tp:taxon-name-part></tp:taxon-name></italic> Bate, 1888 and <italic><tp:taxon-name><tp:taxon-name-part taxon-name-part-type="genus" reg="Nephropsis">N.</tp:taxon-name-part> <tp:taxon-name-part taxon-name-part-type="species" reg="aculeata">aculeata</tp:taxon-name-part></tp:taxon-name></italic> Smith, 1881 (3.1–3.7%) and between <italic><tp:taxon-name><tp:taxon-name-part taxon-name-part-type="genus" reg="Nephropsis">N.</tp:taxon-name-part> <tp:taxon-name-part taxon-name-part-type="species" reg="serrata">serrata</tp:taxon-name-part></tp:taxon-name></italic> Macpherson, 1993 and <italic><tp:taxon-name><tp:taxon-name-part taxon-name-part-type="genus" reg="Nephropsis">N.</tp:taxon-name-part> <tp:taxon-name-part taxon-name-part-type="species" reg="stewarti">stewarti</tp:taxon-name-part></tp:taxon-name></italic> s.l. (lowest 2.8%).</p><table-wrap id="T2" position="float" orientation="portrait"><label>Table 2.</label><caption><p>Uncorrected divergences (<italic>p</italic>-distance) of the <abbrev xmlns:xlink="http://www.w3.org/1999/xlink" xlink:title="16S rRNA" id="ABBRID0E2IAG" xlink:type="simple">16S</abbrev> gene (399–521 bp) amongst the <italic><tp:taxon-name><tp:taxon-name-part taxon-name-part-type="genus" reg="Nephropsis">Nephropsis</tp:taxon-name-part> <tp:taxon-name-part taxon-name-part-type="species" reg="stewarti">stewarti</tp:taxon-name-part></tp:taxon-name></italic> Wood-Mason, 1872 species complex and <italic><tp:taxon-name><tp:taxon-name-part taxon-name-part-type="genus" reg="Nephropsis">Nephropsis</tp:taxon-name-part></tp:taxon-name></italic> sequences available in GenBank (excluding those not identified to species and &lt; 399 bp). Number in parentheses refers to number of individuals. Numbers in shade refer to intraspecific divergences. * indicates holotype or neotype.</p></caption><table id="TID0EAIBG" rules="all"><tbody><tr><th rowspan="2" colspan="2">
                      <abbrev xmlns:xlink="http://www.w3.org/1999/xlink" xlink:title="16S rRNA" id="ABBRID0E1JAG" xlink:type="simple">16S</abbrev>
                    </th><th rowspan="1" colspan="4">
                      <italic><tp:taxon-name><tp:taxon-name-part taxon-name-part-type="genus" reg="Nephropsis">N.</tp:taxon-name-part> <tp:taxon-name-part taxon-name-part-type="species" reg="stewarti">stewarti</tp:taxon-name-part></tp:taxon-name></italic>
                    </th><th rowspan="1" colspan="5">
                      <italic><tp:taxon-name><tp:taxon-name-part taxon-name-part-type="genus" reg="Nephropsis">N.</tp:taxon-name-part> <tp:taxon-name-part taxon-name-part-type="species" reg="grandis">grandis</tp:taxon-name-part></tp:taxon-name></italic>
                    </th><th rowspan="1" colspan="3"><italic><tp:taxon-name><tp:taxon-name-part taxon-name-part-type="genus" reg="Nephropsis">N.</tp:taxon-name-part> <tp:taxon-name-part taxon-name-part-type="species" reg="pygmaea">pygmaea</tp:taxon-name-part></tp:taxon-name></italic> sp. nov.</th><th rowspan="1" colspan="2">
                      <italic><tp:taxon-name><tp:taxon-name-part taxon-name-part-type="genus" reg="Nephropsis">N.</tp:taxon-name-part> <tp:taxon-name-part taxon-name-part-type="species" reg="serrata">serrata</tp:taxon-name-part></tp:taxon-name></italic>
                    </th><th rowspan="1" colspan="3">
                      <italic><tp:taxon-name><tp:taxon-name-part taxon-name-part-type="genus" reg="Nephropsis">N.</tp:taxon-name-part> <tp:taxon-name-part taxon-name-part-type="species" reg="aculeata">aculeata</tp:taxon-name-part></tp:taxon-name></italic>
                    </th></tr><tr><th rowspan="1" colspan="1">Andaman Sea*</th><th rowspan="1" colspan="1">India</th><th rowspan="1" colspan="1">Mozambique</th><th rowspan="1" colspan="1">Natal</th><th rowspan="1" colspan="1">Indonesia *</th><th rowspan="1" colspan="1">South China Sea</th><th rowspan="1" colspan="1">Philippines</th><th rowspan="1" colspan="1">N. Taiwan</th><th rowspan="1" colspan="1">S. Taiwan</th><th rowspan="1" colspan="1">S. Taiwan*</th><th rowspan="1" colspan="1">S. Taiwan</th><th rowspan="1" colspan="1">Philippines (2)</th><th rowspan="1" colspan="1">South China Sea</th><th rowspan="1" colspan="1">Taiwan</th><th rowspan="1" colspan="1">Massachusetts</th><th rowspan="1" colspan="1">unspecified</th><th rowspan="1" colspan="1">Mexico (2)</th></tr><tr><td rowspan="4" colspan="1">
                      <italic><tp:taxon-name><tp:taxon-name-part taxon-name-part-type="genus" reg="Nephropsis">N.</tp:taxon-name-part> <tp:taxon-name-part taxon-name-part-type="species" reg="stewarti">stewarti</tp:taxon-name-part></tp:taxon-name></italic>
                    </td><td rowspan="1" colspan="1">Andaman Sea*</td><td rowspan="1" colspan="1" style=" background-color: lightgray;"/><td rowspan="1" colspan="1" style=" background-color: lightgray;"/><td rowspan="1" colspan="1" style=" background-color: lightgray;"/><td rowspan="1" colspan="1" style=" background-color: lightgray;"/><td rowspan="1" colspan="1"/><td rowspan="1" colspan="1"/><td rowspan="1" colspan="1"/><td rowspan="1" colspan="1"/><td rowspan="1" colspan="1"/><td rowspan="1" colspan="1"/><td rowspan="1" colspan="1"/><td rowspan="1" colspan="1"/><td rowspan="1" colspan="1"/><td rowspan="1" colspan="1"/><td rowspan="1" colspan="1"/><td rowspan="1" colspan="1"/><td rowspan="1" colspan="1"/></tr><tr><td rowspan="1" colspan="1">India</td><td rowspan="1" colspan="1" style=" background-color: lightgray;">0.005</td><td rowspan="1" colspan="1" style=" background-color: lightgray;"/><td rowspan="1" colspan="1" style=" background-color: lightgray;"/><td rowspan="1" colspan="1" style=" background-color: lightgray;"/><td rowspan="1" colspan="1"/><td rowspan="1" colspan="1"/><td rowspan="1" colspan="1"/><td rowspan="1" colspan="1"/><td rowspan="1" colspan="1"/><td rowspan="1" colspan="1"/><td rowspan="1" colspan="1"/><td rowspan="1" colspan="1"/><td rowspan="1" colspan="1"/><td rowspan="1" colspan="1"/><td rowspan="1" colspan="1"/><td rowspan="1" colspan="1"/><td rowspan="1" colspan="1"/></tr><tr><td rowspan="1" colspan="1">Mozambique</td><td rowspan="1" colspan="1" style=" background-color: lightgray;">0.002</td><td rowspan="1" colspan="1" style=" background-color: lightgray;">0.007</td><td rowspan="1" colspan="1" style=" background-color: lightgray;"/><td rowspan="1" colspan="1" style=" background-color: lightgray;"/><td rowspan="1" colspan="1"/><td rowspan="1" colspan="1"/><td rowspan="1" colspan="1"/><td rowspan="1" colspan="1"/><td rowspan="1" colspan="1"/><td rowspan="1" colspan="1"/><td rowspan="1" colspan="1"/><td rowspan="1" colspan="1"/><td rowspan="1" colspan="1"/><td rowspan="1" colspan="1"/><td rowspan="1" colspan="1"/><td rowspan="1" colspan="1"/><td rowspan="1" colspan="1"/></tr><tr><td rowspan="1" colspan="1">Natal, S. Africa</td><td rowspan="1" colspan="1" style=" background-color: lightgray;">0.005</td><td rowspan="1" colspan="1" style=" background-color: lightgray;">0.010</td><td rowspan="1" colspan="1" style=" background-color: lightgray;">0.002</td><td rowspan="1" colspan="1" style=" background-color: lightgray;"/><td rowspan="1" colspan="1"/><td rowspan="1" colspan="1"/><td rowspan="1" colspan="1"/><td rowspan="1" colspan="1"/><td rowspan="1" colspan="1"/><td rowspan="1" colspan="1"/><td rowspan="1" colspan="1"/><td rowspan="1" colspan="1"/><td rowspan="1" colspan="1"/><td rowspan="1" colspan="1"/><td rowspan="1" colspan="1"/><td rowspan="1" colspan="1"/><td rowspan="1" colspan="1"/></tr><tr><td rowspan="5" colspan="1">
                      <italic><tp:taxon-name><tp:taxon-name-part taxon-name-part-type="genus" reg="Nephropsis">N.</tp:taxon-name-part> <tp:taxon-name-part taxon-name-part-type="species" reg="grandis">grandis</tp:taxon-name-part></tp:taxon-name></italic>
                    </td><td rowspan="1" colspan="1">Indonesia*</td><td rowspan="1" colspan="1">0.064</td><td rowspan="1" colspan="1">0.064</td><td rowspan="1" colspan="1">0.064</td><td rowspan="1" colspan="1">0.068</td><td rowspan="1" colspan="1" style=" background-color: lightgray;"/><td rowspan="1" colspan="1" style=" background-color: lightgray;"/><td rowspan="1" colspan="1" style=" background-color: lightgray;"/><td rowspan="1" colspan="1" style=" background-color: lightgray;"/><td rowspan="1" colspan="1" style=" background-color: lightgray;"/><td rowspan="1" colspan="1"/><td rowspan="1" colspan="1"/><td rowspan="1" colspan="1"/><td rowspan="1" colspan="1"/><td rowspan="1" colspan="1"/><td rowspan="1" colspan="1"/><td rowspan="1" colspan="1"/><td rowspan="1" colspan="1"/></tr><tr><td rowspan="1" colspan="1">South China Sea</td><td rowspan="1" colspan="1">0.064</td><td rowspan="1" colspan="1">0.064</td><td rowspan="1" colspan="1">0.064</td><td rowspan="1" colspan="1">0.068</td><td rowspan="1" colspan="1" style=" background-color: lightgray;">0.009</td><td rowspan="1" colspan="1" style=" background-color: lightgray;"/><td rowspan="1" colspan="1" style=" background-color: lightgray;"/><td rowspan="1" colspan="1" style=" background-color: lightgray;"/><td rowspan="1" colspan="1" style=" background-color: lightgray;"/><td rowspan="1" colspan="1"/><td rowspan="1" colspan="1"/><td rowspan="1" colspan="1"/><td rowspan="1" colspan="1"/><td rowspan="1" colspan="1"/><td rowspan="1" colspan="1"/><td rowspan="1" colspan="1"/><td rowspan="1" colspan="1"/></tr><tr><td rowspan="1" colspan="1">Philippines</td><td rowspan="1" colspan="1">0.064</td><td rowspan="1" colspan="1">0.064</td><td rowspan="1" colspan="1">0.064</td><td rowspan="1" colspan="1">0.068</td><td rowspan="1" colspan="1" style=" background-color: lightgray;">0.009</td><td rowspan="1" colspan="1" style=" background-color: lightgray;">0.005</td><td rowspan="1" colspan="1" style=" background-color: lightgray;"/><td rowspan="1" colspan="1" style=" background-color: lightgray;"/><td rowspan="1" colspan="1" style=" background-color: lightgray;"/><td rowspan="1" colspan="1"/><td rowspan="1" colspan="1"/><td rowspan="1" colspan="1"/><td rowspan="1" colspan="1"/><td rowspan="1" colspan="1"/><td rowspan="1" colspan="1"/><td rowspan="1" colspan="1"/><td rowspan="1" colspan="1"/></tr><tr><td rowspan="1" colspan="1">N. Taiwan</td><td rowspan="1" colspan="1">0.069</td><td rowspan="1" colspan="1">0.068</td><td rowspan="1" colspan="1">0.068</td><td rowspan="1" colspan="1">0.073</td><td rowspan="1" colspan="1" style=" background-color: lightgray;">0.016</td><td rowspan="1" colspan="1" style=" background-color: lightgray;">0.019</td><td rowspan="1" colspan="1" style=" background-color: lightgray;">0.019</td><td rowspan="1" colspan="1" style=" background-color: lightgray;"/><td rowspan="1" colspan="1" style=" background-color: lightgray;"/><td rowspan="1" colspan="1"/><td rowspan="1" colspan="1"/><td rowspan="1" colspan="1"/><td rowspan="1" colspan="1"/><td rowspan="1" colspan="1"/><td rowspan="1" colspan="1"/><td rowspan="1" colspan="1"/><td rowspan="1" colspan="1"/></tr><tr><td rowspan="1" colspan="1">S. Taiwan</td><td rowspan="1" colspan="1">0.069</td><td rowspan="1" colspan="1">0.068</td><td rowspan="1" colspan="1">0.068</td><td rowspan="1" colspan="1">0.073</td><td rowspan="1" colspan="1" style=" background-color: lightgray;">0.016</td><td rowspan="1" colspan="1" style=" background-color: lightgray;">0.019</td><td rowspan="1" colspan="1" style=" background-color: lightgray;">0.019</td><td rowspan="1" colspan="1" style=" background-color: lightgray;">0.000</td><td rowspan="1" colspan="1" style=" background-color: lightgray;"/><td rowspan="1" colspan="1"/><td rowspan="1" colspan="1"/><td rowspan="1" colspan="1"/><td rowspan="1" colspan="1"/><td rowspan="1" colspan="1"/><td rowspan="1" colspan="1"/><td rowspan="1" colspan="1"/><td rowspan="1" colspan="1"/></tr><tr><td rowspan="3" colspan="1"><italic><tp:taxon-name><tp:taxon-name-part taxon-name-part-type="genus" reg="Nephropsis">N.</tp:taxon-name-part> <tp:taxon-name-part taxon-name-part-type="species" reg="pygmaea">pygmaea</tp:taxon-name-part></tp:taxon-name></italic> sp. nov.</td><td rowspan="1" colspan="1">S. Taiwan*</td><td rowspan="1" colspan="1">0.040</td><td rowspan="1" colspan="1">0.040</td><td rowspan="1" colspan="1">0.040</td><td rowspan="1" colspan="1">0.044</td><td rowspan="1" colspan="1">0.075</td><td rowspan="1" colspan="1">0.075</td><td rowspan="1" colspan="1">0.075</td><td rowspan="1" colspan="1">0.085</td><td rowspan="1" colspan="1">0.085</td><td rowspan="1" colspan="1" style=" background-color: lightgray;"/><td rowspan="1" colspan="1" style=" background-color: lightgray;"/><td rowspan="1" colspan="1" style=" background-color: lightgray;"/><td rowspan="1" colspan="1"/><td rowspan="1" colspan="1"/><td rowspan="1" colspan="1"/><td rowspan="1" colspan="1"/><td rowspan="1" colspan="1"/></tr><tr><td rowspan="1" colspan="1">S. Taiwan</td><td rowspan="1" colspan="1">0.048</td><td rowspan="1" colspan="1">0.048</td><td rowspan="1" colspan="1">0.048</td><td rowspan="1" colspan="1">0.051</td><td rowspan="1" colspan="1">0.084</td><td rowspan="1" colspan="1">0.084</td><td rowspan="1" colspan="1">0.084</td><td rowspan="1" colspan="1">0.094</td><td rowspan="1" colspan="1">0.094</td><td rowspan="1" colspan="1" style=" background-color: lightgray;">0.007</td><td rowspan="1" colspan="1" style=" background-color: lightgray;"/><td rowspan="1" colspan="1" style=" background-color: lightgray;"/><td rowspan="1" colspan="1"/><td rowspan="1" colspan="1"/><td rowspan="1" colspan="1"/><td rowspan="1" colspan="1"/><td rowspan="1" colspan="1"/></tr><tr><td rowspan="1" colspan="1">Philippines (2)</td><td rowspan="1" colspan="1">0.038</td><td rowspan="1" colspan="1">0.038</td><td rowspan="1" colspan="1">0.038</td><td rowspan="1" colspan="1">0.041</td><td rowspan="1" colspan="1">0.078</td><td rowspan="1" colspan="1">0.078</td><td rowspan="1" colspan="1">0.078</td><td rowspan="1" colspan="1">0.083–0.087</td><td rowspan="1" colspan="1">0.083–0.087</td><td rowspan="1" colspan="1" style=" background-color: lightgray;">0.012</td><td rowspan="1" colspan="1" style=" background-color: lightgray;">0.019</td><td rowspan="1" colspan="1" style=" background-color: lightgray;">0.005</td><td rowspan="1" colspan="1"/><td rowspan="1" colspan="1"/><td rowspan="1" colspan="1"/><td rowspan="1" colspan="1"/><td rowspan="1" colspan="1"/></tr><tr><td rowspan="2" colspan="1">
                      <italic><tp:taxon-name><tp:taxon-name-part taxon-name-part-type="genus" reg="Nephropsis">N.</tp:taxon-name-part> <tp:taxon-name-part taxon-name-part-type="species" reg="serrata">serrata</tp:taxon-name-part></tp:taxon-name></italic>
                    </td><td rowspan="1" colspan="1">South China Sea</td><td rowspan="1" colspan="1">0.033</td><td rowspan="1" colspan="1">0.028</td><td rowspan="1" colspan="1">0.036</td><td rowspan="1" colspan="1">0.039</td><td rowspan="1" colspan="1">0.078</td><td rowspan="1" colspan="1">0.078</td><td rowspan="1" colspan="1">0.078</td><td rowspan="1" colspan="1">0.088</td><td rowspan="1" colspan="1">0.088</td><td rowspan="1" colspan="1">0.036</td><td rowspan="1" colspan="1">0.043</td><td rowspan="1" colspan="1">0.038</td><td rowspan="1" colspan="1" style=" background-color: lightgray;"/><td rowspan="1" colspan="1" style=" background-color: lightgray;"/><td rowspan="1" colspan="1"/><td rowspan="1" colspan="1"/><td rowspan="1" colspan="1"/></tr><tr><td rowspan="1" colspan="1">Taiwan</td><td rowspan="1" colspan="1">0.033</td><td rowspan="1" colspan="1">0.028</td><td rowspan="1" colspan="1">0.030</td><td rowspan="1" colspan="1">0.033</td><td rowspan="1" colspan="1">0.078</td><td rowspan="1" colspan="1">0.078</td><td rowspan="1" colspan="1">0.078</td><td rowspan="1" colspan="1">0.088</td><td rowspan="1" colspan="1">0.088</td><td rowspan="1" colspan="1">0.028</td><td rowspan="1" colspan="1">0.028</td><td rowspan="1" colspan="1">0.030</td><td rowspan="1" colspan="1" style=" background-color: lightgray;">0.013</td><td rowspan="1" colspan="1" style=" background-color: lightgray;"/><td rowspan="1" colspan="1"/><td rowspan="1" colspan="1"/><td rowspan="1" colspan="1"/></tr><tr><td rowspan="3" colspan="1">
                      <italic><tp:taxon-name><tp:taxon-name-part taxon-name-part-type="genus" reg="Nephropsis">N.</tp:taxon-name-part> <tp:taxon-name-part taxon-name-part-type="species" reg="aculeata">aculeata</tp:taxon-name-part></tp:taxon-name></italic>
                    </td><td rowspan="1" colspan="1">Massachusetts</td><td rowspan="1" colspan="1">0.066</td><td rowspan="1" colspan="1">0.061</td><td rowspan="1" colspan="1">0.066</td><td rowspan="1" colspan="1">0.068</td><td rowspan="1" colspan="1">0.073</td><td rowspan="1" colspan="1">0.073</td><td rowspan="1" colspan="1">0.073</td><td rowspan="1" colspan="1">0.080</td><td rowspan="1" colspan="1">0.080</td><td rowspan="1" colspan="1">0.073</td><td rowspan="1" colspan="1">0.080</td><td rowspan="1" colspan="1">0.071</td><td rowspan="1" colspan="1">0.054</td><td rowspan="1" colspan="1">0.063</td><td rowspan="1" colspan="1" style=" background-color: lightgray;"/><td rowspan="1" colspan="1" style=" background-color: lightgray;"/><td rowspan="1" colspan="1" style=" background-color: lightgray;"/></tr><tr><td rowspan="1" colspan="1">unspecified</td><td rowspan="1" colspan="1">0.066</td><td rowspan="1" colspan="1">0.061</td><td rowspan="1" colspan="1">0.066</td><td rowspan="1" colspan="1">0.068</td><td rowspan="1" colspan="1">0.068</td><td rowspan="1" colspan="1">0.068</td><td rowspan="1" colspan="1">0.068</td><td rowspan="1" colspan="1">0.075</td><td rowspan="1" colspan="1">0.075</td><td rowspan="1" colspan="1">0.073</td><td rowspan="1" colspan="1">0.080</td><td rowspan="1" colspan="1">0.071</td><td rowspan="1" colspan="1">0.059</td><td rowspan="1" colspan="1">0.063</td><td rowspan="1" colspan="1" style=" background-color: lightgray;">0.015</td><td rowspan="1" colspan="1" style=" background-color: lightgray;"/><td rowspan="1" colspan="1" style=" background-color: lightgray;"/></tr><tr><td rowspan="1" colspan="1">Mexico (2)</td><td rowspan="1" colspan="1">0.064</td><td rowspan="1" colspan="1">0.059</td><td rowspan="1" colspan="1">0.064</td><td rowspan="1" colspan="1">0.068</td><td rowspan="1" colspan="1">0.066</td><td rowspan="1" colspan="1">0.066</td><td rowspan="1" colspan="1">0.066</td><td rowspan="1" colspan="1">0.073</td><td rowspan="1" colspan="1">0.073</td><td rowspan="1" colspan="1">0.071</td><td rowspan="1" colspan="1">0.079</td><td rowspan="1" colspan="1">0.068</td><td rowspan="1" colspan="1">0.057</td><td rowspan="1" colspan="1">0.063</td><td rowspan="1" colspan="1" style=" background-color: lightgray;">0.015</td><td rowspan="1" colspan="1" style=" background-color: lightgray;">0.000</td><td rowspan="1" colspan="1" style=" background-color: lightgray;">0.000</td></tr><tr><td rowspan="1" colspan="1">
                      <italic><tp:taxon-name><tp:taxon-name-part taxon-name-part-type="genus" reg="Nephropsis">N.</tp:taxon-name-part> <tp:taxon-name-part taxon-name-part-type="species" reg="rosea">rosea</tp:taxon-name-part></tp:taxon-name></italic>
                    </td><td rowspan="1" colspan="1">Mexico</td><td rowspan="1" colspan="1">0.053</td><td rowspan="1" colspan="1">0.047</td><td rowspan="1" colspan="1">0.054</td><td rowspan="1" colspan="1">0.059</td><td rowspan="1" colspan="1">0.064</td><td rowspan="1" colspan="1">0.069</td><td rowspan="1" colspan="1">0.069</td><td rowspan="1" colspan="1">0.071</td><td rowspan="1" colspan="1">0.071</td><td rowspan="1" colspan="1">0.059</td><td rowspan="1" colspan="1">0.067</td><td rowspan="1" colspan="1">0.057</td><td rowspan="1" colspan="1">0.050</td><td rowspan="1" colspan="1">0.053</td><td rowspan="1" colspan="1">0.037</td><td rowspan="1" colspan="1">0.032</td><td rowspan="1" colspan="1">0.031</td></tr></tbody></table></table-wrap><p><italic><tp:taxon-name><tp:taxon-name-part taxon-name-part-type="genus" reg="Nephropsis">Nephropsis</tp:taxon-name-part> <tp:taxon-name-part taxon-name-part-type="species" reg="grandis">grandis</tp:taxon-name-part></tp:taxon-name></italic>, previously considered to be a synonym of <italic><tp:taxon-name><tp:taxon-name-part taxon-name-part-type="genus" reg="Nephropsis">N.</tp:taxon-name-part> <tp:taxon-name-part taxon-name-part-type="species" reg="stewarti">stewarti</tp:taxon-name-part></tp:taxon-name></italic>, has a type locality in the Arafura Sea (<xref ref-type="bibr" rid="B45">Zarenkov 2006</xref>). Of the three characteristics proposed by <xref ref-type="bibr" rid="B45">Zarenkov (2006</xref>: table 1) to separate <italic><tp:taxon-name><tp:taxon-name-part taxon-name-part-type="genus" reg="Nephropsis">N.</tp:taxon-name-part> <tp:taxon-name-part taxon-name-part-type="species" reg="grandis">grandis</tp:taxon-name-part></tp:taxon-name></italic> from <italic><tp:taxon-name><tp:taxon-name-part taxon-name-part-type="genus" reg="Nephropsis">N.</tp:taxon-name-part> <tp:taxon-name-part taxon-name-part-type="species" reg="stewarti">stewarti</tp:taxon-name-part></tp:taxon-name></italic>, the shape of the distal part of the rostrum has been shown to be variable. The subdistal outer spine on the merus of the large cheliped is present in all of the western and northern Indian Ocean specimens (Fig. <xref ref-type="fig" rid="F1">1C, D</xref>) but can be present or absent in the western Pacific and northwestern Australia material (Figs <xref ref-type="fig" rid="F2">2C, D</xref>, <xref ref-type="fig" rid="F3">3C, D</xref>). The degree of development of the lateral carina on the carapace is similar in all the Indo-West Pacific material (Figs <xref ref-type="fig" rid="F1">1B</xref>, <xref ref-type="fig" rid="F2">2B</xref>, <xref ref-type="fig" rid="F3">3B</xref>). However, the intermediate carina on the carapace is well developed in all of the western and northern Indian Ocean material (Fig. <xref ref-type="fig" rid="F1">1A, B</xref>) but is indistinct in the western Pacific and northwestern Australia specimens (Figs <xref ref-type="fig" rid="F2">2A, B</xref>, <xref ref-type="fig" rid="F3">3A, B</xref>). Moreover, a pair of lateral rostral teeth is usually situated around the mid-length of the rostrum in the western central Indian Ocean material (with only one exception; a <abbrev xmlns:xlink="http://www.w3.org/1999/xlink" xlink:title="Carapace length" id="ABBRID0EPSBG" xlink:type="simple">cl</abbrev> 42.3 mm ovigerous female of <abbrev xmlns:xlink="http://www.w3.org/1999/xlink" content-type="institution" xlink:title="Department of Aquatic Biology and Fisheries, University of Kerala, India" id="ABBRID0ETSBG" xlink:type="simple">DABFUK</abbrev>/AR-ACH-10) but mostly in a position distinctly posterior to the middle of the rostrum in the specimens from the western Pacific and northwestern Australia (except in three specimens; one in <italic><tp:taxon-name><tp:taxon-name-part taxon-name-part-type="genus" reg="Nephropsis">N.</tp:taxon-name-part> <tp:taxon-name-part taxon-name-part-type="species" reg="grandis">grandis</tp:taxon-name-part></tp:taxon-name></italic>: <named-content xmlns:xlink="http://www.w3.org/1999/xlink" content-type="dwc:institutional_code" xlink:type="simple">NTOU</named-content> M02177, and two in <italic><tp:taxon-name><tp:taxon-name-part taxon-name-part-type="genus" reg="Nephropsis">N.</tp:taxon-name-part> <tp:taxon-name-part taxon-name-part-type="species" reg="pygmaea">pygmaea</tp:taxon-name-part></tp:taxon-name></italic> sp. nov.: <named-content xmlns:xlink="http://www.w3.org/1999/xlink" content-type="dwc:institutional_code" xlink:type="simple">NTOU</named-content> M02168, <named-content xmlns:xlink="http://www.w3.org/1999/xlink" content-type="dwc:institutional_code" xlink:type="simple">NTOU</named-content> M02262).</p><fig id="F2" position="float" orientation="portrait"><object-id xmlns:xlink="http://www.w3.org/1999/xlink" content-type="doi" xlink:type="simple">10.3897/zookeys.1008.59966.figure2</object-id><object-id xmlns:xlink="http://www.w3.org/1999/xlink" content-type="arpha" xlink:type="simple">35DB062E-5353-571C-8780-733AC496EED4</object-id><label>Figure 2.</label><caption><p><italic><tp:taxon-name><tp:taxon-name-part taxon-name-part-type="genus" reg="Nephropsis">Nephropsis</tp:taxon-name-part> <tp:taxon-name-part taxon-name-part-type="species" reg="grandis">grandis</tp:taxon-name-part></tp:taxon-name></italic> Zarenkov, 2006, Tanimbar Islands, Arafura Sea, KARUBAR stn CP59, neotype male <abbrev xmlns:xlink="http://www.w3.org/1999/xlink" xlink:title="Carapace length" id="ABBRID0EQUBG" xlink:type="simple">cl</abbrev> 64.1 mm (<named-content xmlns:xlink="http://www.w3.org/1999/xlink" content-type="dwc:institutional_code" xlink:type="simple">MNHN</named-content> IU-2017-9001) <bold>A</bold> carapace and pleon, dorsal <bold>B</bold> same, lateral <bold>C</bold> left pereiopod I, chela to distal part of merus, dorsal <bold>D</bold> same, lateral <bold>E</bold> same, ventral. Pubescence and setae omitted ● Position of spines on inner surface of palm ◇ position of spines on dorsal margin of outer surface ♦ position of spines on dorsal margin of inner surface ⏹ dorso-inner distal spine of carpus △ ventro-outer distal spine of carpus ◻ distoventral spine ✰ subdistal dorsal spine of merus ★ position of subdistal outer spine of merus.</p></caption><graphic xmlns:xlink="http://www.w3.org/1999/xlink" xlink:href="zookeys-1008-037-g002.jpg" position="float" orientation="portrait" xlink:type="simple" id="oo_492957.jpg"><uri content-type="original_file" xlink:type="simple">https://binary.pensoft.net/fig/492957</uri></graphic></fig><fig id="F3" position="float" orientation="portrait"><object-id xmlns:xlink="http://www.w3.org/1999/xlink" content-type="doi" xlink:type="simple">10.3897/zookeys.1008.59966.figure3</object-id><object-id xmlns:xlink="http://www.w3.org/1999/xlink" content-type="arpha" xlink:type="simple">16D9AC0F-935E-5268-AB65-75439E0E59D4</object-id><label>Figure 3.</label><caption><p><italic><tp:taxon-name><tp:taxon-name-part taxon-name-part-type="genus" reg="Nephropsis">Nephropsis</tp:taxon-name-part> <tp:taxon-name-part taxon-name-part-type="species" reg="pygmaea">pygmaea</tp:taxon-name-part></tp:taxon-name></italic> sp. nov., Donggang, Pingtung County, Taiwan, holotype male <abbrev xmlns:xlink="http://www.w3.org/1999/xlink" xlink:title="Carapace length" id="ABBRID0ETWBG" xlink:type="simple">cl</abbrev> 25.6 mm (<named-content xmlns:xlink="http://www.w3.org/1999/xlink" content-type="dwc:institutional_code" xlink:type="simple">NTOU</named-content> M01898) <bold>A</bold> carapace and pleon, dorsal <bold>B</bold> same, lateral <bold>C</bold> left pereiopod I, chela to distal part of merus, dorsal <bold>D</bold> same, lateral <bold>E</bold> same, ventral, pubescence and setae omitted ● position of spines on inner surface of palm ◇ position of spines on dorsal margin of outer surface ♦ position of spines on dorsal margin of inner surface ⏹ dorso-inner distal spine of carpus △ ventro-outer distal spine of carpus ◻ distoventral spine ✰ subdistal dorsal spine of merus, ★ position of subdistal outer spine of merus.</p></caption><graphic xmlns:xlink="http://www.w3.org/1999/xlink" xlink:href="zookeys-1008-037-g003.jpg" position="float" orientation="portrait" xlink:type="simple" id="oo_492958.jpg"><uri content-type="original_file" xlink:type="simple">https://binary.pensoft.net/fig/492958</uri></graphic></fig><p><italic><tp:taxon-name><tp:taxon-name-part taxon-name-part-type="genus" reg="Nephropsis">Nephropsis</tp:taxon-name-part> <tp:taxon-name-part taxon-name-part-type="species" reg="stewarti">stewarti</tp:taxon-name-part></tp:taxon-name></italic> was originally described from a single female specimen lacking large chelipeds, and collected from Ross Island of the Andaman Islands (<xref ref-type="bibr" rid="B42">Wood-Mason 1873</xref>, <xref ref-type="bibr" rid="B43">1874</xref>). Soon after its discovery, many more specimens of this species were collected in India (see <xref ref-type="bibr" rid="B1">Alcock 1901</xref>); however, the holotype (supposed to have registration number 1404) is no longer extant, although having been held by the Zoological Survey of India, Calcutta (S Mitra, Zoological Survey of India, Calcutta, personal communication). As the <italic><tp:taxon-name><tp:taxon-name-part taxon-name-part-type="genus" reg="Nephropsis">N.</tp:taxon-name-part> <tp:taxon-name-part taxon-name-part-type="species" reg="stewarti">stewarti</tp:taxon-name-part></tp:taxon-name></italic> species complex has now been found to contain at least three species, in order to fix the identity of <italic><tp:taxon-name><tp:taxon-name-part taxon-name-part-type="genus" reg="Nephropsis">N.</tp:taxon-name-part> <tp:taxon-name-part taxon-name-part-type="species" reg="stewarti">stewarti</tp:taxon-name-part></tp:taxon-name></italic>, a recently collected Andaman Sea specimen (<named-content xmlns:xlink="http://www.w3.org/1999/xlink" content-type="dwc:institutional_code" xlink:type="simple">NTOU</named-content> M02249) with color (Fig. <xref ref-type="fig" rid="F4">4E</xref>) and genetic information (Table <xref ref-type="table" rid="T1">1</xref>) and that is very close to the type locality, is herein selected as the neotype of this species. The neotype fits well with the description of the holotype (<xref ref-type="bibr" rid="B42">Wood-Mason 1873</xref>, <xref ref-type="bibr" rid="B43">1874</xref>), particularly in terms of the eye being rudimentary, bearing one pair of lateral rostral teeth, exopod of uropod with distinct diaeresis, and generally being similar to the figures provided for the holotype (Fig. <xref ref-type="fig" rid="F1">1A, B</xref>; <xref ref-type="bibr" rid="B43">Wood-Mason 1874</xref>: pl. 4-1–3).</p><fig id="F4" position="float" orientation="portrait"><object-id xmlns:xlink="http://www.w3.org/1999/xlink" content-type="doi" xlink:type="simple">10.3897/zookeys.1008.59966.figure4</object-id><object-id xmlns:xlink="http://www.w3.org/1999/xlink" content-type="arpha" xlink:type="simple">E40BBBB6-FE15-5F69-AF20-781863244ACE</object-id><label>Figure 4.</label><caption><p><bold>A–F</bold><italic><tp:taxon-name><tp:taxon-name-part taxon-name-part-type="genus" reg="Nephropsis">Nephropsis</tp:taxon-name-part> <tp:taxon-name-part taxon-name-part-type="species" reg="stewarti">stewarti</tp:taxon-name-part></tp:taxon-name></italic> Wood-Mason, 1872 <bold>A, B</bold> Sakthikulangara fishing harbor, India, ovigerous female <abbrev xmlns:xlink="http://www.w3.org/1999/xlink" xlink:title="Carapace length" id="ABBRID0EG2BG" xlink:type="simple">cl</abbrev> 42.4 mm (<abbrev xmlns:xlink="http://www.w3.org/1999/xlink" content-type="institution" xlink:title="Department of Aquatic Biology and Fisheries, University of Kerala, India" id="ABBRID0EK2BG" xlink:type="simple">DABFUK</abbrev>/AR-ACH-10) <bold>C, D</bold> Mozambique, MAINBAZA stn CP3138, male <abbrev xmlns:xlink="http://www.w3.org/1999/xlink" xlink:title="Carapace length" id="ABBRID0ER2BG" xlink:type="simple">cl</abbrev> 52.7 mm (<named-content xmlns:xlink="http://www.w3.org/1999/xlink" content-type="dwc:institutional_code" xlink:type="simple">MNHN</named-content> IU-2018-5063) <bold>E</bold> Andaman Sea, RV ‘Dr. Fridtjof Nansen’ stn 135, neotype male <abbrev xmlns:xlink="http://www.w3.org/1999/xlink" xlink:title="Carapace length" id="ABBRID0E32BG" xlink:type="simple">cl</abbrev> 46.2 mm (<named-content xmlns:xlink="http://www.w3.org/1999/xlink" content-type="dwc:institutional_code" xlink:type="simple">NTOU</named-content> M02249) <bold>F</bold> Andaman Sea, RV ‘Dr. Fridtjof Nansen’ stn 68, male <abbrev xmlns:xlink="http://www.w3.org/1999/xlink" xlink:title="Carapace length" id="ABBRID0EH3BG" xlink:type="simple">cl</abbrev> 42.3 mm (<named-content xmlns:xlink="http://www.w3.org/1999/xlink" content-type="dwc:institutional_code" xlink:type="simple">NTOU</named-content> M02250) <bold>A, C, E, F</bold> dorsal habitus <bold>B, D</bold> lateral habitus <bold>E, F</bold> photographed by PN Psomadakis.</p></caption><graphic xmlns:xlink="http://www.w3.org/1999/xlink" xlink:href="zookeys-1008-037-g004.jpg" position="float" orientation="portrait" xlink:type="simple" id="oo_492959.jpg"><uri content-type="original_file" xlink:type="simple">https://binary.pensoft.net/fig/492959</uri></graphic></fig><p>Because material from northwestern Australia in the eastern Indian Ocean is now considered to belong to <italic><tp:taxon-name><tp:taxon-name-part taxon-name-part-type="genus" reg="Nephropsis">N.</tp:taxon-name-part> <tp:taxon-name-part taxon-name-part-type="species" reg="grandis">grandis</tp:taxon-name-part></tp:taxon-name></italic> instead of <italic><tp:taxon-name><tp:taxon-name-part taxon-name-part-type="genus" reg="Nephropsis">N.</tp:taxon-name-part> <tp:taxon-name-part taxon-name-part-type="species" reg="stewarti">stewarti</tp:taxon-name-part></tp:taxon-name></italic>, re-examination of the specimens from northeastern Sumatra in the eastern Indian Ocean, reported by <xref ref-type="bibr" rid="B6">Balss (1925)</xref>, will be necessary to determine if they represent <italic><tp:taxon-name><tp:taxon-name-part taxon-name-part-type="genus" reg="Nephropsis">N.</tp:taxon-name-part> <tp:taxon-name-part taxon-name-part-type="species" reg="stewarti">stewarti</tp:taxon-name-part></tp:taxon-name></italic>, despite being collected near the type locality of the latter species. Re-examination of the “<italic><tp:taxon-name><tp:taxon-name-part taxon-name-part-type="genus" reg="Nephropsis">N.</tp:taxon-name-part> <tp:taxon-name-part taxon-name-part-type="species" reg="stewarti">stewarti</tp:taxon-name-part></tp:taxon-name></italic>” material, reported by <xref ref-type="bibr" rid="B17">Chang and Chan (2019)</xref>, revealed that all but one female (<named-content xmlns:xlink="http://www.w3.org/1999/xlink" content-type="dwc:institutional_code" xlink:type="simple">NTOU</named-content> M02162) from the South China Sea belong to either <italic><tp:taxon-name><tp:taxon-name-part taxon-name-part-type="genus" reg="Nephropsis">N.</tp:taxon-name-part> <tp:taxon-name-part taxon-name-part-type="species" reg="grandis">grandis</tp:taxon-name-part></tp:taxon-name></italic> or the new species described below. This particular female specimen has the subdorsal carina on the carapace bearing small spines; therefore, it actually represents <italic><tp:taxon-name><tp:taxon-name-part taxon-name-part-type="genus" reg="Nephropsis">N.</tp:taxon-name-part> <tp:taxon-name-part taxon-name-part-type="species" reg="serrata">serrata</tp:taxon-name-part></tp:taxon-name></italic> (also see Tables <xref ref-type="table" rid="T1">1</xref>, <xref ref-type="table" rid="T2">2</xref>).</p><p>Although a red or white body color is thought to be specific for <italic><tp:taxon-name><tp:taxon-name-part taxon-name-part-type="genus" reg="Nephropsis">Nephropsis</tp:taxon-name-part></tp:taxon-name></italic> (see <xref ref-type="bibr" rid="B17">Chang and Chan 2019</xref>), this is not the case for <italic><tp:taxon-name><tp:taxon-name-part taxon-name-part-type="genus" reg="Nephropsis">N.</tp:taxon-name-part> <tp:taxon-name-part taxon-name-part-type="species" reg="stewarti">stewarti</tp:taxon-name-part></tp:taxon-name></italic>. The Indian material appears to be much redder (Fig. <xref ref-type="fig" rid="F4">4A, B</xref>; <xref ref-type="bibr" rid="B44">Wood-Mason 1885</xref>; Alcock and Anderson 1899; <xref ref-type="bibr" rid="B35">Radhakrishnan et al. 2019</xref>: fig. 3.22) and has more distinct granules on the pleon, sometimes even arranged like a median carina. <xref ref-type="bibr" rid="B37">Thomas (1979)</xref>, however, mentioned that his <italic><tp:taxon-name><tp:taxon-name-part taxon-name-part-type="genus" reg="Nephropsis">N.</tp:taxon-name-part> <tp:taxon-name-part taxon-name-part-type="species" reg="stewarti">stewarti</tp:taxon-name-part></tp:taxon-name></italic> material from the Gulf of Mannar had a greenish-yellow color and deep red appendages. Color photographs are available for two of the Andaman Sea specimens examined (<named-content xmlns:xlink="http://www.w3.org/1999/xlink" content-type="dwc:institutional_code" xlink:type="simple">NTOU</named-content> M02249, M02250). One (Fig. <xref ref-type="fig" rid="F4">4F</xref>) has a rather white body like the Mozambique specimen (<named-content xmlns:xlink="http://www.w3.org/1999/xlink" content-type="dwc:institutional_code" xlink:type="simple">MNHN</named-content> IU-2018-5063, Fig. <xref ref-type="fig" rid="F4">4C, D</xref>), except for the pereiopods II to V, which are entirely pale purple. The neotype (Fig. <xref ref-type="fig" rid="F4">4E</xref>) has a body that is generally pale orange (which is intermediate between red and white). Color information on more specimens from different areas of the central western Indian Ocean will be necessary to understand whether material from the same locality also exhibits large variations in body color for this species.</p></tp:treatment-sec><tp:treatment-sec><!--Section generated to contain objects referenced in tp:taxon-treatment.--><table-wrap id="T1" position="float" orientation="portrait"><label>Table 1.</label><caption><p><italic><tp:taxon-name><tp:taxon-name-part taxon-name-part-type="genus" reg="Nephropsis">Nephropsis</tp:taxon-name-part></tp:taxon-name></italic> Wood-Mason, 1872 material for 16 rRNA sequence analysis. # refers to the same specimen as the sequence <ext-link xmlns:xlink="http://www.w3.org/1999/xlink" ext-link-type="gen" xlink:href="EU882882" xlink:type="simple">EU882882</ext-link> in GenBank, but with 7.3% divergence. * indicates holotype or neotype.</p></caption><table id="TID0EEYAG" rules="all"><tbody><tr><th rowspan="1" colspan="1">Species</th><th rowspan="1" colspan="1">Locality</th><th rowspan="1" colspan="1">Voucher no.</th><th rowspan="1" colspan="1">GenBank no.</th></tr><tr><td rowspan="4" colspan="1">
                  <italic><tp:taxon-name><tp:taxon-name-part taxon-name-part-type="genus" reg="Nephropsis">N.</tp:taxon-name-part> <tp:taxon-name-part taxon-name-part-type="species" reg="stewarti">stewarti</tp:taxon-name-part></tp:taxon-name></italic>
                </td><td rowspan="1" colspan="1">Andaman Sea</td><td rowspan="1" colspan="1"><named-content xmlns:xlink="http://www.w3.org/1999/xlink" content-type="dwc:institutional_code" xlink:type="simple">NTOU</named-content> M02249*</td><td rowspan="1" colspan="1">
                  <ext-link xmlns:xlink="http://www.w3.org/1999/xlink" ext-link-type="gen" xlink:href="MW301998" xlink:type="simple">MW301998</ext-link>
                </td></tr><tr><td rowspan="1" colspan="1">India</td><td rowspan="1" colspan="1"><abbrev xmlns:xlink="http://www.w3.org/1999/xlink" content-type="institution" xlink:title="Department of Aquatic Biology and Fisheries, University of Kerala, India" id="ABBRID0EIFAE" xlink:type="simple">DABFUK</abbrev>/AR-ACH-10</td><td rowspan="1" colspan="1">
                  <ext-link xmlns:xlink="http://www.w3.org/1999/xlink" ext-link-type="gen" xlink:href="MW301999" xlink:type="simple">MW301999</ext-link>
                </td></tr><tr><td rowspan="1" colspan="1">Mozambique</td><td rowspan="1" colspan="1"><named-content xmlns:xlink="http://www.w3.org/1999/xlink" content-type="dwc:institutional_code" xlink:type="simple">MNHN</named-content> IU-2018-5063</td><td rowspan="1" colspan="1">
                  <ext-link xmlns:xlink="http://www.w3.org/1999/xlink" ext-link-type="gen" xlink:href="MW302000" xlink:type="simple">MW302000</ext-link>
                </td></tr><tr><td rowspan="1" colspan="1">Natal, S. Africa</td><td rowspan="1" colspan="1">Unspecified</td><td rowspan="1" colspan="1">
                  <ext-link xmlns:xlink="http://www.w3.org/1999/xlink" ext-link-type="gen" xlink:href="U96086" xlink:type="simple">U96086</ext-link>
                </td></tr><tr><td rowspan="5" colspan="1">
                  <italic><tp:taxon-name><tp:taxon-name-part taxon-name-part-type="genus" reg="Nephropsis">N.</tp:taxon-name-part> <tp:taxon-name-part taxon-name-part-type="species" reg="grandis">grandis</tp:taxon-name-part></tp:taxon-name></italic>
                </td><td rowspan="1" colspan="1">Indonesia</td><td rowspan="1" colspan="1"><named-content xmlns:xlink="http://www.w3.org/1999/xlink" content-type="dwc:institutional_code" xlink:type="simple">MNHN</named-content> IU-2017-9001*</td><td rowspan="1" colspan="1">
                  <ext-link xmlns:xlink="http://www.w3.org/1999/xlink" ext-link-type="gen" xlink:href="MW302001" xlink:type="simple">MW302001</ext-link>
                </td></tr><tr><td rowspan="1" colspan="1">South China Sea</td><td rowspan="1" colspan="1"><named-content xmlns:xlink="http://www.w3.org/1999/xlink" content-type="dwc:institutional_code" xlink:type="simple">NTOU</named-content> M02163</td><td rowspan="1" colspan="1">
                  <ext-link xmlns:xlink="http://www.w3.org/1999/xlink" ext-link-type="gen" xlink:href="MW302002" xlink:type="simple">MW302002</ext-link>
                </td></tr><tr><td rowspan="1" colspan="1">the Philippines</td><td rowspan="1" colspan="1"><named-content xmlns:xlink="http://www.w3.org/1999/xlink" content-type="dwc:institutional_code" xlink:type="simple">NTOU</named-content> M02251</td><td rowspan="1" colspan="1">
                  <ext-link xmlns:xlink="http://www.w3.org/1999/xlink" ext-link-type="gen" xlink:href="MW302003" xlink:type="simple">MW302003</ext-link>
                </td></tr><tr><td rowspan="1" colspan="1">N. Taiwan</td><td rowspan="1" colspan="1"><named-content xmlns:xlink="http://www.w3.org/1999/xlink" content-type="dwc:institutional_code" xlink:type="simple">NTOU</named-content> M00505<sup>#</sup></td><td rowspan="1" colspan="1">
                  <ext-link xmlns:xlink="http://www.w3.org/1999/xlink" ext-link-type="gen" xlink:href="MW302004" xlink:type="simple">MW302004</ext-link>
                </td></tr><tr><td rowspan="1" colspan="1">S. Taiwan</td><td rowspan="1" colspan="1"><named-content xmlns:xlink="http://www.w3.org/1999/xlink" content-type="dwc:institutional_code" xlink:type="simple">NTOU</named-content> M02174</td><td rowspan="1" colspan="1">
                  <ext-link xmlns:xlink="http://www.w3.org/1999/xlink" ext-link-type="gen" xlink:href="MW302005" xlink:type="simple">MW302005</ext-link>
                </td></tr><tr><td rowspan="4" colspan="1"><italic><tp:taxon-name><tp:taxon-name-part taxon-name-part-type="genus" reg="Nephropsis">N.</tp:taxon-name-part> <tp:taxon-name-part taxon-name-part-type="species" reg="pygmaea">pygmaea</tp:taxon-name-part></tp:taxon-name></italic> sp. nov.</td><td rowspan="1" colspan="1">S. Taiwan</td><td rowspan="1" colspan="1"><named-content xmlns:xlink="http://www.w3.org/1999/xlink" content-type="dwc:institutional_code" xlink:type="simple">NTOU</named-content> M01898*</td><td rowspan="1" colspan="1">
                  <ext-link xmlns:xlink="http://www.w3.org/1999/xlink" ext-link-type="gen" xlink:href="MW302006" xlink:type="simple">MW302006</ext-link>
                </td></tr><tr><td rowspan="1" colspan="1">S. Taiwan</td><td rowspan="1" colspan="1">ZRC2002.0471</td><td rowspan="1" colspan="1">
                  <ext-link xmlns:xlink="http://www.w3.org/1999/xlink" ext-link-type="gen" xlink:href="AY583891" xlink:type="simple">AY583891</ext-link>
                </td></tr><tr><td rowspan="1" colspan="1">the Philippines</td><td rowspan="1" colspan="1"><named-content xmlns:xlink="http://www.w3.org/1999/xlink" content-type="dwc:institutional_code" xlink:type="simple">NTOU</named-content> M02263</td><td rowspan="1" colspan="1">
                  <ext-link xmlns:xlink="http://www.w3.org/1999/xlink" ext-link-type="gen" xlink:href="MW302007" xlink:type="simple">MW302007</ext-link>
                </td></tr><tr><td rowspan="1" colspan="1">the Philippines</td><td rowspan="1" colspan="1"><named-content xmlns:xlink="http://www.w3.org/1999/xlink" content-type="dwc:institutional_code" xlink:type="simple">NTOU</named-content> M02254</td><td rowspan="1" colspan="1">
                  <ext-link xmlns:xlink="http://www.w3.org/1999/xlink" ext-link-type="gen" xlink:href="MW302008" xlink:type="simple">MW302008</ext-link>
                </td></tr><tr><td rowspan="2" colspan="1">
                  <italic><tp:taxon-name><tp:taxon-name-part taxon-name-part-type="genus" reg="Nephropsis">N.</tp:taxon-name-part> <tp:taxon-name-part taxon-name-part-type="species" reg="serrata">serrata</tp:taxon-name-part></tp:taxon-name></italic>
                </td><td rowspan="1" colspan="1">South China Sea</td><td rowspan="1" colspan="1"><named-content xmlns:xlink="http://www.w3.org/1999/xlink" content-type="dwc:institutional_code" xlink:type="simple">NTOU</named-content> M02162</td><td rowspan="1" colspan="1">
                  <ext-link xmlns:xlink="http://www.w3.org/1999/xlink" ext-link-type="gen" xlink:href="MW302009" xlink:type="simple">MW302009</ext-link>
                </td></tr><tr><td rowspan="1" colspan="1">Taiwan</td><td rowspan="1" colspan="1"><named-content xmlns:xlink="http://www.w3.org/1999/xlink" content-type="dwc:institutional_code" xlink:type="simple">NTOU</named-content> M00157</td><td rowspan="1" colspan="1">
                  <ext-link xmlns:xlink="http://www.w3.org/1999/xlink" ext-link-type="gen" xlink:href="EU882881" xlink:type="simple">EU882881</ext-link>
                </td></tr><tr><td rowspan="4" colspan="1">
                  <italic><tp:taxon-name><tp:taxon-name-part taxon-name-part-type="genus" reg="Nephropsis">N.</tp:taxon-name-part> <tp:taxon-name-part taxon-name-part-type="species" reg="aculeata">aculeata</tp:taxon-name-part></tp:taxon-name></italic>
                </td><td rowspan="1" colspan="1">Massachusetts, USA</td><td rowspan="1" colspan="1">Unspecified</td><td rowspan="1" colspan="1">
                  <ext-link xmlns:xlink="http://www.w3.org/1999/xlink" ext-link-type="gen" xlink:href="U96085" xlink:type="simple">U96085</ext-link>
                </td></tr><tr><td rowspan="1" colspan="1">Unspecified</td><td rowspan="1" colspan="1">KC2117</td><td rowspan="1" colspan="1">
                  <ext-link xmlns:xlink="http://www.w3.org/1999/xlink" ext-link-type="gen" xlink:href="DQ079727" xlink:type="simple">DQ079727</ext-link>
                </td></tr><tr><td rowspan="1" colspan="1">Mexico</td><td rowspan="1" colspan="1">CNCR-21650</td><td rowspan="1" colspan="1">
                  <ext-link xmlns:xlink="http://www.w3.org/1999/xlink" ext-link-type="gen" xlink:href="EU882884" xlink:type="simple">EU882884</ext-link>
                </td></tr><tr><td rowspan="1" colspan="1">Mexico</td><td rowspan="1" colspan="1">CNCR-21660</td><td rowspan="1" colspan="1">
                  <ext-link xmlns:xlink="http://www.w3.org/1999/xlink" ext-link-type="gen" xlink:href="EU882885" xlink:type="simple">EU882885</ext-link>
                </td></tr><tr><td rowspan="1" colspan="1">
                  <italic><tp:taxon-name><tp:taxon-name-part taxon-name-part-type="genus" reg="Nephropsis">N.</tp:taxon-name-part> <tp:taxon-name-part taxon-name-part-type="species" reg="rosea">rosea</tp:taxon-name-part></tp:taxon-name></italic>
                </td><td rowspan="1" colspan="1">Mexico</td><td rowspan="1" colspan="1">CNCR-21631</td><td rowspan="1" colspan="1">
                  <ext-link xmlns:xlink="http://www.w3.org/1999/xlink" ext-link-type="gen" xlink:href="EU882886" xlink:type="simple">EU882886</ext-link>
                </td></tr></tbody></table></table-wrap></tp:treatment-sec><ref-list><ref id="B41"><mixed-citation xmlns:xlink="http://www.w3.org/1999/xlink" xlink:type="simple"><person-group><name name-style="western"><surname>Wood-Mason</surname><given-names>J</given-names></name></person-group> (<year>1872</year>) On <italic><tp:taxon-name><tp:taxon-name-part taxon-name-part-type="genus">Nephropsis</tp:taxon-name-part> <tp:taxon-name-part taxon-name-part-type="species">Stewarti</tp:taxon-name-part></tp:taxon-name></italic>, a new genus and species of macrurous crustaceans, dredged in deep water off the eastern coast of the Andaman Islands. Proceedings of the Asiatic Society of Bengal 1872: e151.</mixed-citation></ref><ref id="B4"><mixed-citation xmlns:xlink="http://www.w3.org/1999/xlink" xlink:type="simple"><person-group><name name-style="western"><surname>Anderson</surname><given-names>ARS</given-names></name></person-group> (<year>1897</year>) <article-title>Natural history notes from the R.I.M. Survey Steamer “Investigator”, Commander CF Oldham, RN, commanding. Series II, N 21. An account of the deep-sea <tp:taxon-name><tp:taxon-name-part taxon-name-part-type="subphylum">Crustacea</tp:taxon-name-part></tp:taxon-name> collected during the season 1894–95.</article-title><source>Journal of the Asiatic Society of Bengal</source><volume>65</volume>(<issue>2</issue>): <fpage>88</fpage>–<lpage>106</lpage>.</mixed-citation></ref><ref id="B2"><mixed-citation xmlns:xlink="http://www.w3.org/1999/xlink" xlink:type="simple"><person-group><name name-style="western"><surname>Alcock</surname><given-names>A</given-names></name><name name-style="western"><surname>Anderson</surname><given-names>ARS</given-names></name></person-group> (<year>1894</year>) <article-title>An account of a recent collection of deep sea <tp:taxon-name><tp:taxon-name-part taxon-name-part-type="subphylum">Crustacea</tp:taxon-name-part></tp:taxon-name> from the Bay of Bengal and Laccadive Sea. Natural history notes from HM. Indian marine survey steamer ‘Investigator’, commander CF. Oldham, RN., commanding. Series II, no. 14.</article-title><source>Journal of the Asiatic Society of Bengal</source><volume>63</volume>(<issue>2</issue>): <fpage>141</fpage>–<lpage>185</lpage>.</mixed-citation></ref><ref id="B29"><mixed-citation xmlns:xlink="http://www.w3.org/1999/xlink" xlink:type="simple"><person-group><name name-style="western"><surname>Lloyd</surname><given-names>RE</given-names></name></person-group> (<year>1907</year>) <article-title>Contributions to the fauna of the Arabian Sea, with descriptions of new fishes and <tp:taxon-name><tp:taxon-name-part taxon-name-part-type="subphylum">Crustacea</tp:taxon-name-part></tp:taxon-name>.</article-title><source>Records of the Indian Museum</source><volume>1</volume>: <fpage>1</fpage>–<lpage>12</lpage>.</mixed-citation></ref><ref id="B36"><mixed-citation xmlns:xlink="http://www.w3.org/1999/xlink" xlink:type="simple"><person-group><name name-style="western"><surname>Ramadan</surname><given-names>MM</given-names></name></person-group> (<year>1938</year>) <article-title><tp:taxon-name><tp:taxon-name-part taxon-name-part-type="subphylum">Crustacea</tp:taxon-name-part></tp:taxon-name>: the <tp:taxon-name><tp:taxon-name-part taxon-name-part-type="infraorder">Astacura</tp:taxon-name-part></tp:taxon-name> and <tp:taxon-name><tp:taxon-name-part taxon-name-part-type="infraorder">Palinura</tp:taxon-name-part></tp:taxon-name>.</article-title><source>Scientific Reports John Murray Expedition</source><volume>5</volume>: <fpage>123</fpage>–<lpage>136</lpage>.</mixed-citation></ref><ref id="B37"><mixed-citation xmlns:xlink="http://www.w3.org/1999/xlink" xlink:type="simple"><person-group><name name-style="western"><surname>Thomas</surname><given-names>MM</given-names></name></person-group> (<year>1979</year>) <article-title>On a collection of deep sea decapod crustaceans from the Gulf of Mannar.</article-title><source>Journal of the Marine Biological Association of India</source><volume>21</volume>: <fpage>41</fpage>–<lpage>44</lpage>. <ext-link xlink:type="simple" ext-link-type="uri" xlink:href="http://eprints.cmfri.org.in/id/eprint/1493">http://eprints.cmfri.org.in/id/eprint/1493</ext-link></mixed-citation></ref><ref id="B32"><mixed-citation xmlns:xlink="http://www.w3.org/1999/xlink" xlink:type="simple"><person-group><name name-style="western"><surname>Man</surname><given-names>JG De</given-names></name></person-group> (<year>1916</year>) The <tp:taxon-name><tp:taxon-name-part taxon-name-part-type="order">Decapoda</tp:taxon-name-part></tp:taxon-name> of “Siboga” Expedition. Pt. 3. Families <tp:taxon-name><tp:taxon-name-part taxon-name-part-type="family">Eryonidae</tp:taxon-name-part></tp:taxon-name>, <tp:taxon-name><tp:taxon-name-part taxon-name-part-type="family">Palinuridae</tp:taxon-name-part></tp:taxon-name>, <tp:taxon-name><tp:taxon-name-part taxon-name-part-type="family">Scyllaridae</tp:taxon-name-part></tp:taxon-name> and <tp:taxon-name><tp:taxon-name-part taxon-name-part-type="family">Nephropidae</tp:taxon-name-part></tp:taxon-name>. Siboga-Expeditie 39a(2): e222.</mixed-citation></ref><ref id="B10"><mixed-citation xmlns:xlink="http://www.w3.org/1999/xlink" xlink:type="simple"><person-group><name name-style="western"><surname>Calman</surname><given-names>WT</given-names></name></person-group> (<year>1925</year>) <article-title>On macrurous <tp:taxon-name><tp:taxon-name-part taxon-name-part-type="subphylum">Crustacea</tp:taxon-name-part></tp:taxon-name> collected in South African waters by the S.S. “Pickle”.</article-title><source>Reports of the Fisheries and Marine Biological Surveys of South Africa</source><volume>4</volume>(<issue>3</issue>): <fpage>1</fpage>–<lpage>26</lpage>.</mixed-citation></ref><ref id="B7"><mixed-citation xmlns:xlink="http://www.w3.org/1999/xlink" xlink:type="simple"><person-group><name name-style="western"><surname>Barnard</surname><given-names>KH</given-names></name></person-group> (<year>1950</year>) <article-title>Descriptive catalogue of South African Decapod <tp:taxon-name><tp:taxon-name-part taxon-name-part-type="subphylum">Crustacea</tp:taxon-name-part></tp:taxon-name>.</article-title><source>Annals of the South African Museum</source><volume>38</volume>: <fpage>1</fpage>–<lpage>837</lpage>.</mixed-citation></ref><ref id="B24"><mixed-citation xmlns:xlink="http://www.w3.org/1999/xlink" xlink:type="simple"><person-group><name name-style="western"><surname>Holthuis</surname><given-names>LB</given-names></name></person-group> (<year>1991</year>) <source>Marine Lobsters of the World. An Annotated and Illustrated Catalogue of Species of Interest to Fisheries Known to Date.</source><publisher-name>FAO Species Catalogue Publisher</publisher-name>, <publisher-loc>Rome</publisher-loc>, <size units="page">292 pp</size>.</mixed-citation></ref><ref id="B30"><mixed-citation xmlns:xlink="http://www.w3.org/1999/xlink" xlink:type="simple"><person-group><name name-style="western"><surname>Macpherson</surname><given-names>E</given-names></name></person-group> (<year>1990</year>) <article-title><tp:taxon-name><tp:taxon-name-part taxon-name-part-type="subphylum">Crustacea</tp:taxon-name-part></tp:taxon-name><tp:taxon-name><tp:taxon-name-part taxon-name-part-type="order">Decapoda</tp:taxon-name-part></tp:taxon-name>: On a collection of <tp:taxon-name><tp:taxon-name-part taxon-name-part-type="family">Nephropidae</tp:taxon-name-part></tp:taxon-name> from the Indian Ocean and western Pacific.</article-title> In: <person-group><name name-style="western"><surname>Crosnier</surname><given-names>A</given-names></name></person-group> (<role>Ed.</role>) <issue-title>Résultats des Campagnes MUSORSTOM Volume 6 (Crustacés de la Nouvelle Calédonie).</issue-title><source>Mémoires du Muséum national d’Histoire naturelle (A)</source><volume>145</volume>: <fpage>289</fpage>–<lpage>329</lpage>.</mixed-citation></ref><ref id="B45"><mixed-citation xmlns:xlink="http://www.w3.org/1999/xlink" xlink:type="simple"><person-group><name name-style="western"><surname>Zarenkov</surname><given-names>NA</given-names></name></person-group> (<year>2006</year>) <article-title>Nephropid lobsters from the Indian Ocean with descriptions of four new species (<tp:taxon-name><tp:taxon-name-part taxon-name-part-type="subphylum">Crustacea</tp:taxon-name-part></tp:taxon-name>: <tp:taxon-name><tp:taxon-name-part taxon-name-part-type="order">Decapoda</tp:taxon-name-part></tp:taxon-name>: <tp:taxon-name><tp:taxon-name-part taxon-name-part-type="family">Nephropidae</tp:taxon-name-part></tp:taxon-name>).</article-title><source>Senckenbergiana maritima</source><volume>36</volume>(<issue>1</issue>): <fpage>83</fpage>–<lpage>98</lpage>. <ext-link xlink:type="simple" ext-link-type="doi" xlink:href="10.1007/BF03043703">https://doi.org/10.1007/BF03043703</ext-link></mixed-citation></ref><ref id="B35"><mixed-citation xmlns:xlink="http://www.w3.org/1999/xlink" xlink:type="simple"><person-group><name name-style="western"><surname>Radhakrishnan</surname><given-names>EV</given-names></name><name name-style="western"><surname>Kizhakudan</surname><given-names>JK</given-names></name><name name-style="western"><surname>Lakshmi Pillai</surname><given-names>S</given-names></name><name name-style="western"><surname>Jeena</surname><given-names>NS</given-names></name></person-group> (<year>2019</year>) <article-title>Lobster fauna of India.</article-title> In: <person-group><name name-style="western"><surname>Radhakrishnan</surname><given-names>EV</given-names></name><name name-style="western"><surname>Phillips</surname><given-names>BF</given-names></name><name name-style="western"><surname>Achamveetil</surname><given-names>G</given-names></name></person-group> (<role>Eds</role>) <issue-title>Lobsters: Biology, fisheries and Aquaculture.</issue-title><source>Springer Press, Singapore</source>, <fpage>65</fpage>–<lpage>124</lpage>. <ext-link xlink:type="simple" ext-link-type="doi" xlink:href="10.1007/978-981-32-9094-5_3">https://doi.org/10.1007/978-981-32-9094-5_3</ext-link></mixed-citation></ref><ref id="B6"><mixed-citation xmlns:xlink="http://www.w3.org/1999/xlink" xlink:type="simple"><person-group><name name-style="western"><surname>Balss</surname><given-names>H</given-names></name></person-group> (<year>1925</year>) Macrura der Deutschen Tiefsee-Expedition I: <tp:taxon-name><tp:taxon-name-part taxon-name-part-type="infraorder">Palinura</tp:taxon-name-part></tp:taxon-name>, <tp:taxon-name><tp:taxon-name-part taxon-name-part-type="infraorder">Astacura</tp:taxon-name-part></tp:taxon-name>, und <tp:taxon-name><tp:taxon-name-part taxon-name-part-type="infraorder">Thalassinidea</tp:taxon-name-part></tp:taxon-name>. Wiss Ergebn. “Valdivia”, XX, Heft. 4, 5: 189–216. [figs 1–16, pls 1–2; 217–315, figs 1–75, pls 1–9.]</mixed-citation></ref><ref id="B27"><mixed-citation xmlns:xlink="http://www.w3.org/1999/xlink" xlink:type="simple"><person-group><name name-style="western"><surname>Kubo</surname><given-names>I</given-names></name></person-group> (<year>1965</year>) <article-title><tp:taxon-name><tp:taxon-name-part taxon-name-part-type="order">Decapoda</tp:taxon-name-part></tp:taxon-name>, Macrura.</article-title> In: <person-group><name name-style="western"><surname>Okada</surname><given-names>YK</given-names></name><name name-style="western"><surname>Uchida</surname><given-names>S</given-names></name><name name-style="western"><surname>Uchida</surname><given-names>T</given-names></name></person-group> (<role>Eds</role>) <issue-title>New Illustrated Encyclopedia of the Fauna of Japan (Vol.</issue-title><source>2). Hokuryukan Press, Tokyo</source>, <fpage>591</fpage>–<lpage>629</lpage>.</mixed-citation></ref><ref id="B33"><mixed-citation xmlns:xlink="http://www.w3.org/1999/xlink" xlink:type="simple"><person-group><name name-style="western"><surname>Miyake</surname><given-names>S</given-names></name></person-group> (<year>1982</year>) <source>Japanese Crustacean Decapods and Stomatopods in Color (Vol. 1). Macrura, <tp:taxon-name><tp:taxon-name-part taxon-name-part-type="infraorder">Anomura</tp:taxon-name-part></tp:taxon-name> and <tp:taxon-name><tp:taxon-name-part taxon-name-part-type="order">Stomatopoda</tp:taxon-name-part></tp:taxon-name>.</source><publisher-name>Hoikusha Publisher</publisher-name>, <publisher-loc>Osaka</publisher-loc>, <size units="page">261 pp</size>.</mixed-citation></ref><ref id="B5"><mixed-citation xmlns:xlink="http://www.w3.org/1999/xlink" xlink:type="simple"><person-group><name name-style="western"><surname>Baba</surname><given-names>K</given-names></name><name name-style="western"><surname>Hayashi</surname><given-names>KI</given-names></name><name name-style="western"><surname>Toriyama</surname><given-names>M</given-names></name></person-group> (<year>1986</year>) <source>Decapod Crustaceans from Continental Shelf and Slope Around Japan. The Intensive Research of Unexploited Fishery Resources on Continental Slopes.</source><publisher-name>Japan Fisheries Resource Conservation Association Publisher</publisher-name>, <publisher-loc>Tokyo</publisher-loc>, <size units="page">336 pp</size>.</mixed-citation></ref><ref id="B15"><mixed-citation xmlns:xlink="http://www.w3.org/1999/xlink" xlink:type="simple"><person-group><name name-style="western"><surname>Chan</surname><given-names>TY</given-names></name><name name-style="western"><surname>Yu</surname><given-names>HP</given-names></name></person-group> (<year>1988</year>) <article-title>Clawed lobsters (<tp:taxon-name><tp:taxon-name-part taxon-name-part-type="subphylum">Crustacea</tp:taxon-name-part></tp:taxon-name>: <tp:taxon-name><tp:taxon-name-part taxon-name-part-type="order">Decapoda</tp:taxon-name-part></tp:taxon-name>: <tp:taxon-name><tp:taxon-name-part taxon-name-part-type="family">Nephropidae</tp:taxon-name-part></tp:taxon-name>) of Taiwan.</article-title><source>Bulletin of the Institute of Zoology, Academia Sinica</source><volume>27</volume>(<issue>1</issue>): <fpage>7</fpage>–<lpage>12</lpage>.</mixed-citation></ref><ref id="B31"><mixed-citation xmlns:xlink="http://www.w3.org/1999/xlink" xlink:type="simple"><person-group><name name-style="western"><surname>Macpherson</surname><given-names>E</given-names></name></person-group> (<year>1993</year>) <article-title>New records for the genus <italic><tp:taxon-name><tp:taxon-name-part taxon-name-part-type="genus">Nephropsis</tp:taxon-name-part></tp:taxon-name></italic> Wood-Mason (<tp:taxon-name><tp:taxon-name-part taxon-name-part-type="subphylum">Crustacea</tp:taxon-name-part></tp:taxon-name>, <tp:taxon-name><tp:taxon-name-part taxon-name-part-type="order">Decapoda</tp:taxon-name-part></tp:taxon-name>, <tp:taxon-name><tp:taxon-name-part taxon-name-part-type="family">Nephropidae</tp:taxon-name-part></tp:taxon-name>) from northern Australia, with the description of two new species.</article-title><source>Beagle: Records of the Museums and Art Galleries of the Northern Territory</source><volume>10</volume>(<issue>1</issue>): <fpage>55</fpage>–<lpage>66</lpage>.</mixed-citation></ref><ref id="B11"><mixed-citation xmlns:xlink="http://www.w3.org/1999/xlink" xlink:type="simple"><person-group><name name-style="western"><surname>Chan</surname><given-names>TY</given-names></name></person-group> (<year>1997</year>) <article-title><tp:taxon-name><tp:taxon-name-part taxon-name-part-type="subphylum">Crustacea</tp:taxon-name-part></tp:taxon-name><tp:taxon-name><tp:taxon-name-part taxon-name-part-type="order">Decapoda</tp:taxon-name-part></tp:taxon-name>: <tp:taxon-name><tp:taxon-name-part taxon-name-part-type="family">Palinuridae</tp:taxon-name-part></tp:taxon-name>, <tp:taxon-name><tp:taxon-name-part taxon-name-part-type="family">Scyllaridae</tp:taxon-name-part></tp:taxon-name> and <tp:taxon-name><tp:taxon-name-part taxon-name-part-type="family">Nephropidae</tp:taxon-name-part></tp:taxon-name> collected in Indonesia by the Karubar Cruise, with an identification key for the species of <italic><tp:taxon-name><tp:taxon-name-part taxon-name-part-type="genus">Metanephrops</tp:taxon-name-part></tp:taxon-name></italic>.</article-title> In: <person-group><name name-style="western"><surname>Crosnier</surname><given-names>A</given-names></name><name name-style="western"><surname>Bouchet</surname><given-names>P</given-names></name></person-group> (<role>Eds</role>) <issue-title>Rèsultats des Campagnes MUSORSTOM volume 16.</issue-title><source>Mémoires du Muséum national d’Histoire naturelle</source><volume>172</volume>: <fpage>409</fpage>–<lpage>431</lpage>.</mixed-citation></ref><ref id="B25"><mixed-citation xmlns:xlink="http://www.w3.org/1999/xlink" xlink:type="simple"><person-group><name name-style="western"><surname>Jones</surname><given-names>DS</given-names></name><name name-style="western"><surname>Morgan</surname><given-names>GJ</given-names></name></person-group> (<year>2002</year>) <source>A Field Guide to Crustaceans of Australian Waters.</source><publisher-name>Reed New Holland Publisher</publisher-name>, <publisher-loc>Australia</publisher-loc>, <size units="page">224 pp</size>.</mixed-citation></ref><ref id="B19"><mixed-citation xmlns:xlink="http://www.w3.org/1999/xlink" xlink:type="simple"><person-group><name name-style="western"><surname>Davie</surname><given-names>PJF</given-names></name></person-group> (<year>2002</year>) <source><tp:taxon-name><tp:taxon-name-part taxon-name-part-type="subphylum">Crustacea</tp:taxon-name-part></tp:taxon-name>: <tp:taxon-name><tp:taxon-name-part taxon-name-part-type="class">Malacostraca</tp:taxon-name-part></tp:taxon-name>: <tp:taxon-name><tp:taxon-name-part taxon-name-part-type="subclass">Phyllocarida</tp:taxon-name-part></tp:taxon-name>, <tp:taxon-name><tp:taxon-name-part taxon-name-part-type="subclass">Hoplocarida</tp:taxon-name-part></tp:taxon-name>, <tp:taxon-name><tp:taxon-name-part taxon-name-part-type="superorder">Eucarida</tp:taxon-name-part></tp:taxon-name> (part 1). In: Wells A, Houston WWK (Eds) Zoological Catalogue of Australia (Vol 193a).</source><publisher-name>CSIRO Press</publisher-name>, <publisher-loc>Australia</publisher-loc>, <size units="page">551 pp</size>.</mixed-citation></ref><ref id="B17"><mixed-citation xmlns:xlink="http://www.w3.org/1999/xlink" xlink:type="simple"><person-group><name name-style="western"><surname>Chang</surname><given-names>SC</given-names></name><name name-style="western"><surname>Chan</surname><given-names>TY</given-names></name></person-group> (<year>2019</year>) <article-title>On the clawed lobsters of the genus <italic><tp:taxon-name><tp:taxon-name-part taxon-name-part-type="genus">Nephropsis</tp:taxon-name-part></tp:taxon-name></italic> Wood-Mason, 1872 recently collected from deep-sea cruises off Taiwan and the South China Sea (<tp:taxon-name><tp:taxon-name-part taxon-name-part-type="subphylum">Crustacea</tp:taxon-name-part></tp:taxon-name>, <tp:taxon-name><tp:taxon-name-part taxon-name-part-type="order">Decapoda</tp:taxon-name-part></tp:taxon-name>, <tp:taxon-name><tp:taxon-name-part taxon-name-part-type="family">Nephropidae</tp:taxon-name-part></tp:taxon-name>).</article-title><source>ZooKeys</source><volume>833</volume>: <fpage>41</fpage>–<lpage>58</lpage>. <ext-link xlink:type="simple" ext-link-type="doi" xlink:href="10.3897/zookeys.833.32837">https://doi.org/10.3897/zookeys.833.32837</ext-link></mixed-citation></ref><ref id="B1"><mixed-citation xmlns:xlink="http://www.w3.org/1999/xlink" xlink:type="simple"><person-group><name name-style="western"><surname>Alcock</surname><given-names>A</given-names></name></person-group> (<year>1901</year>) <source>A Descriptive Catalogue of the Indian Deep-Sea <tp:taxon-name><tp:taxon-name-part taxon-name-part-type="subphylum">Crustacea</tp:taxon-name-part></tp:taxon-name><tp:taxon-name><tp:taxon-name-part taxon-name-part-type="order">Decapoda</tp:taxon-name-part></tp:taxon-name> Macrura and Anomala in the Indian Museum. Being a Revised Account of the Deep-Sea Species Collected by the Royal Indian Marine Survey Ship Investigator.</source><publisher-name>The Trustees of the Indian Museum Publisher</publisher-name>, <publisher-loc>Calcutta</publisher-loc>, <size units="page">286 pp</size>. <ext-link xlink:type="simple" ext-link-type="doi" xlink:href="10.5962/bhl.title.30840">https://doi.org/10.5962/bhl.title.30840</ext-link></mixed-citation></ref><ref id="B42"><mixed-citation xmlns:xlink="http://www.w3.org/1999/xlink" xlink:type="simple"><person-group><name name-style="western"><surname>Wood-Mason</surname><given-names>J</given-names></name></person-group> (<year>1873</year>) <article-title>On <italic><tp:taxon-name><tp:taxon-name-part taxon-name-part-type="genus">Nephropsis</tp:taxon-name-part> <tp:taxon-name-part taxon-name-part-type="species">Stewarti</tp:taxon-name-part></tp:taxon-name></italic>, a new genus and species of macrurous crustaceans, dredged in deep water off the eastern coast of the Andaman Islands.</article-title><source>Annals and Magazine of Natural History</source><volume>4</volume>(<issue>12</issue>): <fpage>59</fpage>–<lpage>64</lpage>. <ext-link xlink:type="simple" ext-link-type="doi" xlink:href="10.1080/00222937308680697">https://doi.org/10.1080/00222937308680697</ext-link></mixed-citation></ref><ref id="B43"><mixed-citation xmlns:xlink="http://www.w3.org/1999/xlink" xlink:type="simple"><person-group><name name-style="western"><surname>Wood-Mason</surname><given-names>J</given-names></name></person-group> (<year>1874</year>) On <italic><tp:taxon-name><tp:taxon-name-part taxon-name-part-type="genus">Nephropsis</tp:taxon-name-part> <tp:taxon-name-part taxon-name-part-type="species">Stewarti</tp:taxon-name-part></tp:taxon-name></italic>, a new genus and species of macrurous crustaceans, dredged in deep water off the eastern coast of the Andaman Islands. Journal of the Asiatic Society of Bengal: 39–44.</mixed-citation></ref><ref id="B44"><mixed-citation xmlns:xlink="http://www.w3.org/1999/xlink" xlink:type="simple"><person-group><name name-style="western"><surname>Wood-Mason</surname><given-names>J</given-names></name></person-group> (<year>1885</year>) <article-title>Natural history zoological note from HMS. Indian Marine Survey Steamer “Investigator”, commander A Carpenter, RN Commanding.</article-title><source>Proceedings of the Asiatic Society of Bengal</source><volume>1885</volume>: <fpage>69</fpage>–<lpage>72</lpage>.</mixed-citation></ref></ref-list></tp:taxon-treatment>
