# Supplementary material for: Deep-sea clawed lobster Nephropsis stewarti Wood-Mason, 1872 species complex in the Indo-West Pacific (Crustacea, Decapoda, Nephropidae), with description of a new species
Source: Zookeys. 2020 Dec 31;1008:37–60. doi: 10.3897/zookeys.1008.59966 (PMC7790808; doi:10.3897/zookeys.1008.59966)
Supplement: XML Treatment for Nephropsis grandis [file zookeys.1008.59966-treatment2.xml]

<!DOCTYPE tp:taxon-treatment
  PUBLIC "-//TaxonX//DTD Taxonomic Treatment Publishing DTD v0 20100105//EN" "tax-treatment-NSO.dtd">
<tp:taxon-treatment xmlns:tp="http://www.plazi.org/taxpub"><tp:treatment-meta><kwd-group><label>Taxon classification</label><kwd><named-content xmlns:xlink="http://www.w3.org/1999/xlink" content-type="kingdom">Animalia</named-content></kwd><kwd><named-content xmlns:xlink="http://www.w3.org/1999/xlink" content-type="order">Decapoda</named-content></kwd><kwd><named-content xmlns:xlink="http://www.w3.org/1999/xlink" content-type="family">Nephropidae</named-content></kwd></kwd-group><mixed-citation publication-type="journal"><person-group><name><surname>Chang</surname><given-names>Su-Ching</given-names></name><name><surname>Chan</surname><given-names>Tin-Yam</given-names></name><name><surname>Kumar</surname><given-names>Appukuttannair Biju</given-names></name></person-group><article-title>Deep-sea clawed lobster <italic><tp:taxon-name><tp:taxon-name-part taxon-name-part-type="genus" reg="Nephropsis">Nephropsis</tp:taxon-name-part> <tp:taxon-name-part taxon-name-part-type="species" reg="stewarti">stewarti</tp:taxon-name-part></tp:taxon-name></italic> Wood-Mason, 1872 species complex in the Indo-West Pacific (<tp:taxon-name><tp:taxon-name-part taxon-name-part-type="subphylum">Crustacea</tp:taxon-name-part></tp:taxon-name>, <tp:taxon-name><tp:taxon-name-part taxon-name-part-type="order">Decapoda</tp:taxon-name-part></tp:taxon-name>, <tp:taxon-name><tp:taxon-name-part taxon-name-part-type="family">Nephropidae</tp:taxon-name-part></tp:taxon-name>), with description of a new species</article-title><source>Zookeys</source><day>31</day><month>12</month><year>2020</year><volume>1008</volume><fpage>37</fpage><lpage>60</lpage><pub-id pub-id-type="doi">10.3897/zookeys.1008.59966</pub-id></mixed-citation></tp:treatment-meta><tp:nomenclature><tp:taxon-name><object-id xmlns:xlink="http://www.w3.org/1999/xlink" content-type="arpha" xlink:type="simple">4468A3DC-274F-550D-B8DE-A985A6FB9198</object-id>
              <tp:taxon-name-part taxon-name-part-type="genus" reg="Nephropsis">Nephropsis</tp:taxon-name-part>
              <tp:taxon-name-part taxon-name-part-type="species" reg="grandis">grandis</tp:taxon-name-part>
            </tp:taxon-name><tp:taxon-authority>Zarenkov, 2006</tp:taxon-authority><xref ref-type="fig" rid="F2">Figures 2</xref><xref ref-type="fig" rid="F5">, 5A, B</xref><tp:nomenclature-citation-list><tp:nomenclature-citation><tp:taxon-name>
                  <tp:taxon-name-part taxon-name-part-type="genus" reg="Nephropsis">Nephropsis</tp:taxon-name-part> <tp:taxon-name-part taxon-name-part-type="species" reg="grandis">grandis</tp:taxon-name-part></tp:taxon-name><comment><xref ref-type="bibr" rid="B45">Zarenkov 2006</xref>: 86, figs 5–7 (type locality: Arafura Sea).</comment></tp:nomenclature-citation><tp:nomenclature-citation><tp:taxon-name>
                  <tp:taxon-name-part taxon-name-part-type="genus" reg="Nephropsis">Nephropsis</tp:taxon-name-part> <tp:taxon-name-part taxon-name-part-type="species" reg="stewarti">stewarti</tp:taxon-name-part></tp:taxon-name><comment>.–<xref ref-type="bibr" rid="B27">Kubo 1965</xref>: 629, unnumbered fig.; <xref ref-type="bibr" rid="B33">Miyake 1982</xref>: 77, pl. 26-1; <xref ref-type="bibr" rid="B5">Baba 1986</xref>: 153, fig. 103; <xref ref-type="bibr" rid="B15">Chan and Yu 1988</xref>: 8, pl. 1A; 1993: 83, unnumbered photo; <xref ref-type="bibr" rid="B24">Holthuis 1991</xref>: 45 (in part); <xref ref-type="bibr" rid="B40">Wadley and Evans 1991</xref>: 39, unnumbered photo; <xref ref-type="bibr" rid="B31">Macpherson 1993</xref>: 63; <xref ref-type="bibr" rid="B11">Chan 1997</xref>: 415; <xref ref-type="bibr" rid="B25">Jones and Morgan 2002</xref>: 83, unnumbered photo; <xref ref-type="bibr" rid="B19">Davie 2002</xref>: 391; <xref ref-type="bibr" rid="B45">Zarenkov 2006</xref>: 93 (in part), fig. 19; <xref ref-type="bibr" rid="B17">Chang and Chan 2019</xref>: 50 (in part), fig. 7. [not <xref ref-type="bibr" rid="B41">Wood-Mason 1872</xref>].</comment></tp:nomenclature-citation><tp:nomenclature-citation><tp:taxon-name><tp:taxon-name-part taxon-name-part-type="genus" reg="Nephropsis"/> <tp:taxon-name-part taxon-name-part-type="species" reg="stewarti"/></tp:taxon-name><comment>? <tp:taxon-name><tp:taxon-name-part taxon-name-part-type="genus" reg="Nephropsis">Nephropsis</tp:taxon-name-part> <tp:taxon-name-part taxon-name-part-type="species" reg="stewarti">stewarti</tp:taxon-name-part></tp:taxon-name>.–<xref ref-type="bibr" rid="B30">Macpherson 1990</xref>: 312 (in part). [not <xref ref-type="bibr" rid="B41">Wood-Mason 1872</xref>]. </comment></tp:nomenclature-citation></tp:nomenclature-citation-list></tp:nomenclature><tp:treatment-sec sec-type="material" id="SECID0ENGAI"><title>Material examined.</title><p><bold><italic>Neotype</italic></bold>: Indonesia • male <abbrev xmlns:xlink="http://www.w3.org/1999/xlink" xlink:title="Carapace length" id="ABBRID0EYGAI" xlink:type="simple">cl</abbrev> 64.1 mm; Tanimbar Islands, Arafura Sea, Karubar stn CP59, <named-content xmlns:xlink="http://www.w3.org/1999/xlink" content-type="dwc:verbatimCoordinates" xlink:type="simple"><named-content content-type="geo-json" specific-use="{&#34;type&#34;:&#34;Point&#34;,&#34;coordinates&#34;:[132.183333,-8.333333]}" id="NCID0E6GAI" xlink:type="simple">08°20'S, 132°11'E</named-content></named-content>, 405–399 m, 31 Oct 1991 (<named-content xmlns:xlink="http://www.w3.org/1999/xlink" content-type="dwc:institutional_code" xlink:type="simple">MNHN</named-content> IU-2017-9001).</p></tp:treatment-sec><tp:treatment-sec sec-type="material" id="SECID0EJHAI"><title>Other material.</title><p>Japan • 1 male <abbrev xmlns:xlink="http://www.w3.org/1999/xlink" xlink:title="Carapace length" id="ABBRID0EPHAI" xlink:type="simple">cl</abbrev> 43.5 mm; Suruga Bay, off Numazu, commercial trawler, <named-content xmlns:xlink="http://www.w3.org/1999/xlink" content-type="dwc:verbatimCoordinates" xlink:type="simple"><named-content content-type="geo-json" specific-use="{&#34;type&#34;:&#34;Point&#34;,&#34;coordinates&#34;:[138.685500,34.739500]}" id="NCID0EWHAI" xlink:type="simple">34°44.37'N, 138°41.13'E</named-content></named-content>, 350 m, 20 Apr. 2016 (<abbrev xmlns:xlink="http://www.w3.org/1999/xlink" content-type="institution" xlink:title="Natural History Museum and Institute, Chiba, Japan" id="ABBRID0E2HAI" xlink:type="simple">CBM</abbrev>-ZC 14212) • 1 male <abbrev xmlns:xlink="http://www.w3.org/1999/xlink" xlink:title="Carapace length" id="ABBRID0EAIAI" xlink:type="simple">cl</abbrev> 46.0 mm, 1 female <abbrev xmlns:xlink="http://www.w3.org/1999/xlink" xlink:title="Carapace length" id="ABBRID0EEIAI" xlink:type="simple">cl</abbrev> 36.0 mm; Tosa Bay, off Mimase, 16 Jan.–14 Feb. 1963 (<named-content xmlns:xlink="http://www.w3.org/1999/xlink" content-type="dwc:institutional_code" xlink:type="simple">SMF</named-content> 18328) • 2 males CL 32.0, 41.0 mm, 1 female <abbrev xmlns:xlink="http://www.w3.org/1999/xlink" xlink:title="Carapace length" id="ABBRID0ENIAI" xlink:type="simple">cl</abbrev> 27.5 mm; 1961–1963 (<named-content xmlns:xlink="http://www.w3.org/1999/xlink" content-type="dwc:institutional_code" xlink:type="simple">SMF</named-content> 24678). TAIWAN • 1 female <abbrev xmlns:xlink="http://www.w3.org/1999/xlink" xlink:title="Carapace length" id="ABBRID0EWIAI" xlink:type="simple">cl</abbrev> 44.8 mm; Dasi fishing port, Yilan County, commercial trawlers, 10 Sept. 1984 (<named-content xmlns:xlink="http://www.w3.org/1999/xlink" content-type="dwc:institutional_code" xlink:type="simple">NTOU</named-content> M02165) • 1 male <abbrev xmlns:xlink="http://www.w3.org/1999/xlink" xlink:title="Carapace length" id="ABBRID0E6IAI" xlink:type="simple">cl</abbrev> 45.3 mm, 2 females <abbrev xmlns:xlink="http://www.w3.org/1999/xlink" xlink:title="Carapace length" id="ABBRID0EDJAI" xlink:type="simple">cl</abbrev> 39.7 and 39.8 mm; Sept. 1992 (<named-content xmlns:xlink="http://www.w3.org/1999/xlink" content-type="dwc:institutional_code" xlink:type="simple">NTOU</named-content> M02171) • 1 male <abbrev xmlns:xlink="http://www.w3.org/1999/xlink" xlink:title="Carapace length" id="ABBRID0EMJAI" xlink:type="simple">cl</abbrev> 38.9 mm; Aug. 2003 (<named-content xmlns:xlink="http://www.w3.org/1999/xlink" content-type="dwc:institutional_code" xlink:type="simple">NTOU</named-content> M00505) • 1 male <abbrev xmlns:xlink="http://www.w3.org/1999/xlink" xlink:title="Carapace length" id="ABBRID0EVJAI" xlink:type="simple">cl</abbrev> 41.9 mm; 29 May 2008 (<named-content xmlns:xlink="http://www.w3.org/1999/xlink" content-type="dwc:institutional_code" xlink:type="simple">NTOU</named-content> M02177) • 1 female <abbrev xmlns:xlink="http://www.w3.org/1999/xlink" xlink:title="Carapace length" id="ABBRID0E5JAI" xlink:type="simple">cl</abbrev> 32.4 mm; 12 Apr. 2012 (<named-content xmlns:xlink="http://www.w3.org/1999/xlink" content-type="dwc:institutional_code" xlink:type="simple">NTOU</named-content> M02178) • 1 male <abbrev xmlns:xlink="http://www.w3.org/1999/xlink" xlink:title="Carapace length" id="ABBRID0EHKAI" xlink:type="simple">cl</abbrev> 19.8 mm; 14 Aug. 2013 (<named-content xmlns:xlink="http://www.w3.org/1999/xlink" content-type="dwc:institutional_code" xlink:type="simple">NTOU</named-content> M02179) • 1 male (carapace damaged), 1 female <abbrev xmlns:xlink="http://www.w3.org/1999/xlink" xlink:title="Carapace length" id="ABBRID0EQKAI" xlink:type="simple">cl</abbrev> 40.7 mm; Nanfang-ao fishing port, Yilan County, commercial trawlers, 2 May 1985 (<named-content xmlns:xlink="http://www.w3.org/1999/xlink" content-type="dwc:institutional_code" xlink:type="simple">NTOU</named-content> M02166) • 1 male <abbrev xmlns:xlink="http://www.w3.org/1999/xlink" xlink:title="Carapace length" id="ABBRID0EZKAI" xlink:type="simple">cl</abbrev> 28.2 mm, 1 female <abbrev xmlns:xlink="http://www.w3.org/1999/xlink" xlink:title="Carapace length" id="ABBRID0E4KAI" xlink:type="simple">cl</abbrev> 40.5 mm; 20 Apr. 1988 (<named-content xmlns:xlink="http://www.w3.org/1999/xlink" content-type="dwc:institutional_code" xlink:type="simple">NTOU</named-content> M02167) • 1 male <abbrev xmlns:xlink="http://www.w3.org/1999/xlink" xlink:title="Carapace length" id="ABBRID0EGLAI" xlink:type="simple">cl</abbrev> 31.8 mm; 12 Nov. 2004 (<named-content xmlns:xlink="http://www.w3.org/1999/xlink" content-type="dwc:institutional_code" xlink:type="simple">NTOU</named-content> M02176) • 2 males <abbrev xmlns:xlink="http://www.w3.org/1999/xlink" xlink:title="Carapace length" id="ABBRID0EPLAI" xlink:type="simple">cl</abbrev> 29.0 and 32.7 mm; Donggang fishing port, Pingtung County, commercial trawlers, 27 Dec. 1997 (<named-content xmlns:xlink="http://www.w3.org/1999/xlink" content-type="dwc:institutional_code" xlink:type="simple">NTOU</named-content> M02174) • 1 male <abbrev xmlns:xlink="http://www.w3.org/1999/xlink" xlink:title="Carapace length" id="ABBRID0EYLAI" xlink:type="simple">cl</abbrev> 31.1 mm, 2 females <abbrev xmlns:xlink="http://www.w3.org/1999/xlink" xlink:title="Carapace length" id="ABBRID0E3LAI" xlink:type="simple">cl</abbrev> 30.2 and 40.6 mm; locality not specified, 1993 (<named-content xmlns:xlink="http://www.w3.org/1999/xlink" content-type="dwc:institutional_code" xlink:type="simple">NTOU</named-content> M02172). South China Sea • 1 female <abbrev xmlns:xlink="http://www.w3.org/1999/xlink" xlink:title="Carapace length" id="ABBRID0EFMAI" xlink:type="simple">cl</abbrev> 45.9 mm; Dongsha (Pratas), Jun. 1991 (<named-content xmlns:xlink="http://www.w3.org/1999/xlink" content-type="dwc:institutional_code" xlink:type="simple">NTOU</named-content> M02170) • 1 male <abbrev xmlns:xlink="http://www.w3.org/1999/xlink" xlink:title="Carapace length" id="ABBRID0EOMAI" xlink:type="simple">cl</abbrev> 15.9 mm; Zhongsha 2015 stn CP4137, <named-content xmlns:xlink="http://www.w3.org/1999/xlink" content-type="dwc:verbatimCoordinates" xlink:type="simple"><named-content content-type="geo-json" specific-use="{&#34;type&#34;:&#34;Point&#34;,&#34;coordinates&#34;:[114.361300,19.884317]}" id="NCID0EVMAI" xlink:type="simple">19°53.059'N, 114°21.678'E</named-content></named-content>, 536–524 m, 23 Jul. 2015 (<named-content xmlns:xlink="http://www.w3.org/1999/xlink" content-type="dwc:institutional_code" xlink:type="simple">NTOU</named-content> M02161) • 1 male <abbrev xmlns:xlink="http://www.w3.org/1999/xlink" xlink:title="Carapace length" id="ABBRID0E6MAI" xlink:type="simple">cl</abbrev> 12.8 mm; stn CP4155, <named-content xmlns:xlink="http://www.w3.org/1999/xlink" content-type="dwc:verbatimCoordinates" xlink:type="simple"><named-content content-type="geo-json" specific-use="{&#34;type&#34;:&#34;Point&#34;,&#34;coordinates&#34;:[115.026833,16.226667]}" id="NCID0EGNAI" xlink:type="simple">16°13.60'N, 115°01.61'E</named-content></named-content>, 526–510 m, 28 Jul. 2015 (<named-content xmlns:xlink="http://www.w3.org/1999/xlink" content-type="dwc:institutional_code" xlink:type="simple">NTOU</named-content> M02163). Philippines • 1 female <abbrev xmlns:xlink="http://www.w3.org/1999/xlink" xlink:title="Carapace length" id="ABBRID0EQNAI" xlink:type="simple">cl</abbrev> 32.0 mm; PANGLAO 2005 stn CP2384, <named-content xmlns:xlink="http://www.w3.org/1999/xlink" content-type="dwc:verbatimCoordinates" xlink:type="simple"><named-content content-type="geo-json" specific-use="{&#34;type&#34;:&#34;Point&#34;,&#34;coordinates&#34;:[123.268333,8.770000]}" id="NCID0EXNAI" xlink:type="simple">8°46.2'N, 123°16.1'E</named-content></named-content>, 647–613 m, 29 May. 2005 (<named-content xmlns:xlink="http://www.w3.org/1999/xlink" content-type="dwc:institutional_code" xlink:type="simple">NTOU</named-content> M02251). Indonesia • 1 female <abbrev xmlns:xlink="http://www.w3.org/1999/xlink" xlink:title="Carapace length" id="ABBRID0EBOAI" xlink:type="simple">cl</abbrev> 51.1 mm; Tanimbar Islands, Arafura Sea, Karubar stn CP39, <named-content xmlns:xlink="http://www.w3.org/1999/xlink" content-type="dwc:verbatimCoordinates" xlink:type="simple"><named-content content-type="geo-json" specific-use="{&#34;type&#34;:&#34;Point&#34;,&#34;coordinates&#34;:[132.433333,-7.783333]}" id="NCID0EIOAI" xlink:type="simple">07°47'S, 132°26'E</named-content></named-content>, 477–466 m, 28 Oct. 1991 (<named-content xmlns:xlink="http://www.w3.org/1999/xlink" content-type="dwc:institutional_code" xlink:type="simple">MNHN</named-content> IU-2017-9002) • 1 female <abbrev xmlns:xlink="http://www.w3.org/1999/xlink" xlink:title="Carapace length" id="ABBRID0ESOAI" xlink:type="simple">cl</abbrev> 25.4 mm; stn CP59, <named-content xmlns:xlink="http://www.w3.org/1999/xlink" content-type="dwc:verbatimCoordinates" xlink:type="simple"><named-content content-type="geo-json" specific-use="{&#34;type&#34;:&#34;Point&#34;,&#34;coordinates&#34;:[132.183333,-8.333333]}" id="NCID0EZOAI" xlink:type="simple">08°20'S, 132°11'E</named-content></named-content>, 405–399 m, 31 Oct. 1991 (<named-content xmlns:xlink="http://www.w3.org/1999/xlink" content-type="dwc:institutional_code" xlink:type="simple">MNHN</named-content> IU-2018-5062). North West Australia • 1 male <abbrev xmlns:xlink="http://www.w3.org/1999/xlink" xlink:title="Carapace length" id="ABBRID0EDPAI" xlink:type="simple">cl</abbrev> 53.7 mm; <named-content xmlns:xlink="http://www.w3.org/1999/xlink" content-type="dwc:verbatimCoordinates" xlink:type="simple"><named-content content-type="geo-json" specific-use="{&#34;type&#34;:&#34;Point&#34;,&#34;coordinates&#34;:[119.483333,-18.316667]}" id="NCID0EKPAI" xlink:type="simple">18°19'S, 117°149'E</named-content></named-content>, 25 Feb. 1986 (<named-content xmlns:xlink="http://www.w3.org/1999/xlink" content-type="dwc:institutional_code" xlink:type="simple">NTOU</named-content> M02252).</p></tp:treatment-sec><tp:treatment-sec sec-type="diagnosis" id="SECID0EUPAI"><title>Diagnosis.</title><p>Rostrum armed with a single pair of lateral teeth usually situated posterior to mid-length of rostrum. Carapace with subdorsal carinae granulate, lacking distinct spine; supraorbital and antennal spines present; post-supraorbital spine absent; postcervical groove U-shaped in dorsal view; intermediate carina weak, indistinct. Large cheliped (pereiopod I) with inner surface of palm usually armed with row of distinct spines; carpus with strong distoventral, ventro-outer distal, and dorso-inner distal spines, inner surface usually with 2–4 spines along dorsal margin and several small spines on ventral margin, both dorsal and ventral margins of outer surface spinose; merus with subdistal dorsal and anteroventral spine, generally also bearing a spine or sharp tubercle on subdistal outer surface. Pleon generally smooth and lacking mid-dorsal carina; pleura each with unarmed anterior margin. Telson without erected mid-dorsal spine near base. Uropodal exopods with complete diaeresis.</p></tp:treatment-sec><tp:treatment-sec sec-type="description" id="SECID0EZPAI"><title>Description.</title><p>Body covered with long or short pubescence, rather thick on dorsal carapace, pleonal tergites and anterior two pereiopods. Carapace finely granulated (Fig. <xref ref-type="fig" rid="F2">2A, B</xref>); rostrum 0.4–0.8× as long as carapace (proportionally longer in small individuals), bearing 1 pair of lateral teeth usually situated posterior to mid-length of rostrum; subdorsal carinae granulate, lacking distinct spine; strong supraorbital and antennal spines present; post-supraorbital spine absent; cervical, postcervical, and hepatic groove well-marked, with post-cervical groove U-shaped in dorsal view; intermediate carina weak, indistinct; lateral carina distinct; distance between gastric tubercle and supraorbital spines 0.3–0.4× distance between gastric tubercle and postcervical groove; distance between orbital margin and postcervical groove 1.3–1.5 (rarely 1.6)× distance between post-cervical groove and posterior margin of carapace.</p><p>Large cheliped (pereiopod I), generally with smooth surface (Fig. <xref ref-type="fig" rid="F2">2C–E</xref>); chela 2.7–4.7 (mostly 2.9–3.8)× as long as wide; inner surface of palm generally armed with row of distinct spines except for very small individuals; carpus with strong distoventral spine, ventro-outer distal spine, and dorso-inner distal spine, inner surface having 2–4 spines (sometimes only one in very small individuals) along dorsal margin and several small spines on ventral margin, both dorsal and ventral margins of outer surface spinose (with fewer spines in small young specimens); merus with subdistal dorsal spine and distoventral spine, usually also bearing subdistal outer spine or sharp tubercle. Pereiopod II with carpus 0.5–0.7 (rarely 1)× palm length. Pereiopod III with carpus 0.4–0.5× as long as palm; merus 1.8–2.1× longer than carpus. Pereiopods IV and V with dactyli 0.3–0.6× as long as propodi.</p><p>Pleon generally smooth (Fig. <xref ref-type="fig" rid="F2">2A, B</xref>), lacking median carina, only tergites I and VI granulate; pleura each with unarmed anterior margin and each terminating ventrally into a blunt or sharp spine. Telson without erected dorsal median spine near base. Uropodal exopods with complete diaeresis.</p><p>Eggs spherical and approximately 3 mm in diameter (<xref ref-type="bibr" rid="B15">Chan and Yu 1988</xref>).</p></tp:treatment-sec><tp:treatment-sec sec-type="distribution" id="SECID0EVQAI"><title>Distribution.</title><p>Western Pacific and northwestern Australia, known with certainty from Japan, Taiwan, South China Sea, the Philippines, Indonesia (Kai and Tanimbar Islands), Arafura Sea, and northern Australia (Queensland to NW Shelf); at depths of 312–647 m (<xref ref-type="bibr" rid="B31">Macpherson 1993</xref>; present study) and perhaps 170–821 m (see Remarks).</p></tp:treatment-sec><tp:treatment-sec sec-type="Color in life" id="SECID0E6QAI"><title>Color in life.</title><p>Body, including eyes, generally whitish, pubescence grayish to grayish brown (Fig. <xref ref-type="fig" rid="F5">5A, B</xref>; <xref ref-type="bibr" rid="B33">Miyake 1982</xref>: pl. 26–1; <xref ref-type="bibr" rid="B5">Baba 1986</xref>: fig. 103; <xref ref-type="bibr" rid="B15">Chan and Yu 1988</xref>: pl. 1A; 1993: unnumbered photo; <xref ref-type="bibr" rid="B40">Wadley and Evans 1991</xref>: unnumbered photo; <xref ref-type="bibr" rid="B25">Jones and Morgan 2002</xref>: unnumbered photo). Rostrum and antennal flagella orange to reddish, sometimes anterodorsal carapace also orange. Antennular flagella whitish to reddish. Maxilliped III and pereiopods II to V white to orange-pink and with distal parts reddish. Large cheliped whitish to somewhat orange. Pleopods and margins of pleonal pleura whitish or reddish. Uropods and distal part of telson pinkish red to reddish. Eggs whitish (<xref ref-type="bibr" rid="B15">Chan and Yu 1988</xref>).</p><fig id="F5" position="float" orientation="portrait"><object-id xmlns:xlink="http://www.w3.org/1999/xlink" content-type="doi" xlink:type="simple">10.3897/zookeys.1008.59966.figure5</object-id><object-id xmlns:xlink="http://www.w3.org/1999/xlink" content-type="arpha" xlink:type="simple">1857AC0A-372B-5C30-8BB5-C2D57A6F1EA4</object-id><label>Figure 5.</label><caption><p><bold>A, B</bold><italic><tp:taxon-name><tp:taxon-name-part taxon-name-part-type="genus" reg="Nephropsis">N.</tp:taxon-name-part> <tp:taxon-name-part taxon-name-part-type="species" reg="grandis">grandis</tp:taxon-name-part></tp:taxon-name></italic> Zarenkov, 2006, Dasi fishing port, Taiwan, male <abbrev xmlns:xlink="http://www.w3.org/1999/xlink" xlink:title="Carapace length" id="ABBRID0ESSAI" xlink:type="simple">cl</abbrev> 45.3 mm (<named-content xmlns:xlink="http://www.w3.org/1999/xlink" content-type="dwc:institutional_code" xlink:type="simple">NTOU</named-content> M02171) <bold>C, D</bold><italic><tp:taxon-name><tp:taxon-name-part taxon-name-part-type="genus" reg="Nephropsis">N.</tp:taxon-name-part> <tp:taxon-name-part taxon-name-part-type="species" reg="pygmaea">pygmaea</tp:taxon-name-part></tp:taxon-name></italic> sp. nov., Donggang fishing port, Taiwan, paratype female <abbrev xmlns:xlink="http://www.w3.org/1999/xlink" xlink:title="Carapace length" id="ABBRID0EITAI" xlink:type="simple">cl</abbrev> 24.4 mm (<named-content xmlns:xlink="http://www.w3.org/1999/xlink" content-type="dwc:institutional_code" xlink:type="simple">NTOU</named-content> M02168) <bold>A, C</bold> dorsal habitus <bold>B, D</bold> lateral habitus.</p></caption><graphic xmlns:xlink="http://www.w3.org/1999/xlink" xlink:href="zookeys-1008-037-g005.jpg" position="float" orientation="portrait" xlink:type="simple" id="oo_492960.jpg"><uri content-type="original_file" xlink:type="simple">https://binary.pensoft.net/fig/492960</uri></graphic></fig></tp:treatment-sec><tp:treatment-sec sec-type="remarks" id="SECID0E1TAI"><title>Remarks.</title><p>Although the western Pacific and northwestern Australia material has been shown to be not the true <italic><tp:taxon-name><tp:taxon-name-part taxon-name-part-type="genus" reg="Nephropsis">N.</tp:taxon-name-part> <tp:taxon-name-part taxon-name-part-type="species" reg="stewarti">stewarti</tp:taxon-name-part></tp:taxon-name></italic>, molecular genetic analysis suggests that there are two distinct species (<abbrev xmlns:xlink="http://www.w3.org/1999/xlink" xlink:title="16S rRNA" id="ABBRID0ELUAI" xlink:type="simple">16S</abbrev> sequence divergence as high as 7.5–9.4%, even higher than 3.1–6.3% among <italic><tp:taxon-name><tp:taxon-name-part taxon-name-part-type="genus" reg="Nephropsis">N.</tp:taxon-name-part> <tp:taxon-name-part taxon-name-part-type="species" reg="serrata">serrata</tp:taxon-name-part></tp:taxon-name></italic>, <italic><tp:taxon-name><tp:taxon-name-part taxon-name-part-type="genus" reg="Nephropsis">N.</tp:taxon-name-part> <tp:taxon-name-part taxon-name-part-type="species" reg="aculeata">aculeata</tp:taxon-name-part></tp:taxon-name></italic>, and <italic><tp:taxon-name><tp:taxon-name-part taxon-name-part-type="genus" reg="Nephropsis">N.</tp:taxon-name-part> <tp:taxon-name-part taxon-name-part-type="species" reg="rosea">rosea</tp:taxon-name-part></tp:taxon-name></italic>; Table <xref ref-type="table" rid="T2">2</xref>). Careful comparisons revealed that these two genetic forms differ, detailed as follows. (1) The body size is large in one form (up to <abbrev xmlns:xlink="http://www.w3.org/1999/xlink" xlink:title="Carapace length" id="ABBRID0EUVAI" xlink:type="simple">cl</abbrev> 64.1 mm, <named-content xmlns:xlink="http://www.w3.org/1999/xlink" content-type="dwc:institutional_code" xlink:type="simple">MNHN</named-content> IU-2017-9001) but much smaller in the other (up to <abbrev xmlns:xlink="http://www.w3.org/1999/xlink" xlink:title="Carapace length" id="ABBRID0E4VAI" xlink:type="simple">cl</abbrev> 28.0 mm <named-content xmlns:xlink="http://www.w3.org/1999/xlink" content-type="dwc:institutional_code" xlink:type="simple">NTOU</named-content> M02259). (2) Although the pleon is concealed by thick pubescence, the surfaces of tergites II to V is rather smooth in the large size form (Fig. <xref ref-type="fig" rid="F2">2A, B</xref>) but distinctly granular in the smaller form (Fig. <xref ref-type="fig" rid="F3">3A, B</xref>). (3) The large cheliped is also concealed by long pubescence but is more spiny in the large form. In the large form, the carpus is heavily spinose on the outer surface and has 2–4 spines along the dorsal margin of the inner surface (Fig. <xref ref-type="fig" rid="F2">2C–E</xref>). The inner surface of the palm is also spiny (Fig. <xref ref-type="fig" rid="F2">2C, E</xref>), except in small young specimens (<abbrev xmlns:xlink="http://www.w3.org/1999/xlink" xlink:title="Carapace length" id="ABBRID0EWWAI" xlink:type="simple">cl</abbrev> &lt; 20 mm), and the merus generally has a subdistal outer spine or sharp tubercle (Fig. <xref ref-type="fig" rid="F2">2C, D</xref>) except in one female (<named-content xmlns:xlink="http://www.w3.org/1999/xlink" content-type="dwc:institutional_code" xlink:type="simple">MNHN</named-content> IU-2018-5062). For the large cheliped of the smaller form, the carpus has an outer surface without distinct spines and the inner surface bears only one (mostly) or two spines on the dorsal margin (Fig. <xref ref-type="fig" rid="F3">3C–E</xref>). The inner surface of the palm lacks distinct spines (Fig. <xref ref-type="fig" rid="F3">3C, E</xref>), and there is no subdistal outer spine or sharp tubercle on the merus (Fig. <xref ref-type="fig" rid="F3">3C, D</xref>).</p><p><italic><tp:taxon-name><tp:taxon-name-part taxon-name-part-type="genus" reg="Nephropsis">Nephropsis</tp:taxon-name-part> <tp:taxon-name-part taxon-name-part-type="species" reg="grandis">grandis</tp:taxon-name-part></tp:taxon-name></italic> was described from a single male collected near the Tanimbar Islands in the Arafura Sea (<named-content xmlns:xlink="http://www.w3.org/1999/xlink" content-type="dwc:verbatimCoordinates" xlink:type="simple"><named-content content-type="geo-json" specific-use="{&#34;type&#34;:&#34;Point&#34;,&#34;coordinates&#34;:[131.248333,-9.125000]}" id="NCID0E6XAI" xlink:type="simple">09°07.5'S, 131°14.9'E</named-content></named-content>, <xref ref-type="bibr" rid="B45">Zarenkov 2006</xref>). The holotype is a large specimen (carapace length, including rostrum, 58 mm) and its pleonal tergites I–VI are without granules on the surfaces. The large cheliped in the holotype appears to be rather spinous; however, it is difficult to comprehend the exact spination on the various parts from the original description and illustrations. For example, the holotype appears to lack a subdistal outer spine at the merus of the large cheliped (<xref ref-type="bibr" rid="B45">Zarenkov 2006</xref>: table 1: subdistal spine on outer surface of merus of cheliped). Nonetheless, the larger form discussed above generally fits the characteristics described for <italic><tp:taxon-name><tp:taxon-name-part taxon-name-part-type="genus" reg="Nephropsis">N.</tp:taxon-name-part> <tp:taxon-name-part taxon-name-part-type="species" reg="grandis">grandis</tp:taxon-name-part></tp:taxon-name></italic>, and at present, only the larger form is found in the Arafura Sea. Currently, the holotype of <italic><tp:taxon-name><tp:taxon-name-part taxon-name-part-type="genus" reg="Nephropsis">N.</tp:taxon-name-part> <tp:taxon-name-part taxon-name-part-type="species" reg="grandis">grandis</tp:taxon-name-part></tp:taxon-name></italic> (ZMMU Ma 5157) cannot be located in the Zoological Museum of Moscow University (V Spiridonov, personal communication). As there are now three species in the <italic><tp:taxon-name><tp:taxon-name-part taxon-name-part-type="genus" reg="Nephropsis">N.</tp:taxon-name-part> <tp:taxon-name-part taxon-name-part-type="species" reg="stewarti">stewarti</tp:taxon-name-part></tp:taxon-name></italic> species complex and each has only subtle differences, it is desirable to fix the identity of <italic><tp:taxon-name><tp:taxon-name-part taxon-name-part-type="genus" reg="Nephropsis">N.</tp:taxon-name-part> <tp:taxon-name-part taxon-name-part-type="species" reg="grandis">grandis</tp:taxon-name-part></tp:taxon-name></italic>. The current largest specimen (<named-content xmlns:xlink="http://www.w3.org/1999/xlink" content-type="dwc:institutional_code" xlink:type="simple">MNHN</named-content> IU-2017-9001) from the Tanimbar Islands, and with genetic data available, was selected as the neotype of <italic><tp:taxon-name><tp:taxon-name-part taxon-name-part-type="genus" reg="Nephropsis">N.</tp:taxon-name-part> <tp:taxon-name-part taxon-name-part-type="species" reg="grandis">grandis</tp:taxon-name-part></tp:taxon-name></italic>, thus affixing this name on the larger form in the West Pacific and northwestern Australia. The neotype was collected from a locality very close to that of the holotype (both in the Arafura Sea) and is generally similar to the original figures provided for the holotype (Fig. <xref ref-type="fig" rid="F2">2A–C</xref>; <xref ref-type="bibr" rid="B45">Zarenkov 2006</xref>: figs 5, 6).</p><p><italic><tp:taxon-name><tp:taxon-name-part taxon-name-part-type="genus" reg="Nephropsis">Nephropsis</tp:taxon-name-part> <tp:taxon-name-part taxon-name-part-type="species" reg="grandis">grandis</tp:taxon-name-part></tp:taxon-name></italic> is genetically distinct from <italic><tp:taxon-name><tp:taxon-name-part taxon-name-part-type="genus" reg="Nephropsis">N.</tp:taxon-name-part> <tp:taxon-name-part taxon-name-part-type="species" reg="stewarti">stewarti</tp:taxon-name-part></tp:taxon-name></italic>, with 6.4–7.3% <abbrev xmlns:xlink="http://www.w3.org/1999/xlink" xlink:title="16S rRNA" id="ABBRID0EI2AI" xlink:type="simple">16S</abbrev> sequence divergence (Table <xref ref-type="table" rid="T2">2</xref>). Other than the differences described under the “Remarks” of <italic><tp:taxon-name><tp:taxon-name-part taxon-name-part-type="genus" reg="Nephropsis">N.</tp:taxon-name-part> <tp:taxon-name-part taxon-name-part-type="species" reg="stewarti">stewarti</tp:taxon-name-part></tp:taxon-name></italic>, these two species also differ in the pleonal tergites II–V, being smooth in <italic><tp:taxon-name><tp:taxon-name-part taxon-name-part-type="genus" reg="Nephropsis">N.</tp:taxon-name-part> <tp:taxon-name-part taxon-name-part-type="species" reg="grandis">grandis</tp:taxon-name-part></tp:taxon-name></italic> (Fig. <xref ref-type="fig" rid="F2">2A, B</xref>) but granular in <italic><tp:taxon-name><tp:taxon-name-part taxon-name-part-type="genus" reg="Nephropsis">N.</tp:taxon-name-part> <tp:taxon-name-part taxon-name-part-type="species" reg="stewarti">stewarti</tp:taxon-name-part></tp:taxon-name></italic> (Fig. <xref ref-type="fig" rid="F1">1A, B</xref>). In <italic><tp:taxon-name><tp:taxon-name-part taxon-name-part-type="genus" reg="Nephropsis">Nephropsis</tp:taxon-name-part> <tp:taxon-name-part taxon-name-part-type="species" reg="grandis">grandis</tp:taxon-name-part></tp:taxon-name></italic> the outer surface of the large cheliped carpus is spinose (Fig. <xref ref-type="fig" rid="F2">2C–E</xref>) but this is only granular and without distinct spines in <italic><tp:taxon-name><tp:taxon-name-part taxon-name-part-type="genus" reg="Nephropsis">N.</tp:taxon-name-part> <tp:taxon-name-part taxon-name-part-type="species" reg="stewarti">stewarti</tp:taxon-name-part></tp:taxon-name></italic> (Fig. <xref ref-type="fig" rid="F1">1C–E</xref>). In large specimens, the inner surface of palm of the large cheliped is also spinose in <italic><tp:taxon-name><tp:taxon-name-part taxon-name-part-type="genus" reg="Nephropsis">N.</tp:taxon-name-part> <tp:taxon-name-part taxon-name-part-type="species" reg="grandis">grandis</tp:taxon-name-part></tp:taxon-name></italic> (Fig. <xref ref-type="fig" rid="F2">2C, E</xref>) but still lacks spines in <italic><tp:taxon-name><tp:taxon-name-part taxon-name-part-type="genus" reg="Nephropsis">N.</tp:taxon-name-part> <tp:taxon-name-part taxon-name-part-type="species" reg="stewarti">stewarti</tp:taxon-name-part></tp:taxon-name></italic> (Fig. <xref ref-type="fig" rid="F1">1C, E</xref>). <xref ref-type="bibr" rid="B31">Macpherson (1993)</xref> suggested that the shape of the large chela might be different among the species in the <italic><tp:taxon-name><tp:taxon-name-part taxon-name-part-type="genus" reg="Nephropsis">N.</tp:taxon-name-part> <tp:taxon-name-part taxon-name-part-type="species" reg="stewarti">stewarti</tp:taxon-name-part></tp:taxon-name></italic> species complex. However, this is not supported by the present work, even though the large chelae have sexual dimorphism only in <italic><tp:taxon-name><tp:taxon-name-part taxon-name-part-type="genus" reg="Nephropsis">N.</tp:taxon-name-part> <tp:taxon-name-part taxon-name-part-type="species" reg="stewarti">stewarti</tp:taxon-name-part></tp:taxon-name></italic>.</p><p><italic><tp:taxon-name><tp:taxon-name-part taxon-name-part-type="genus" reg="Nephropsis">Nephropsis</tp:taxon-name-part> <tp:taxon-name-part taxon-name-part-type="species" reg="grandis">grandis</tp:taxon-name-part></tp:taxon-name></italic> is widely distributed from Japan to Australia. Photographs of the Japanese specimen identified as “<italic><tp:taxon-name><tp:taxon-name-part taxon-name-part-type="genus" reg="Nephropsis">N.</tp:taxon-name-part> <tp:taxon-name-part taxon-name-part-type="species" reg="stewarti">stewarti</tp:taxon-name-part></tp:taxon-name></italic>” from Suruga Bay (<abbrev xmlns:xlink="http://www.w3.org/1999/xlink" content-type="institution" xlink:title="Natural History Museum and Institute, Chiba, Japan" id="ABBRID0EHABI" xlink:type="simple">CBM</abbrev>-ZC 14212) and with a very short <abbrev xmlns:xlink="http://www.w3.org/1999/xlink" xlink:title="16S rRNA" id="ABBRID0EMABI" xlink:type="simple">16S</abbrev> sequence for eDNA metabarcoding (<ext-link xmlns:xlink="http://www.w3.org/1999/xlink" ext-link-type="gen" xlink:href="LC430805" xlink:type="simple">LC430805</ext-link>, 163 bp; Komai et al. 2019) is now confirmed to represent <italic><tp:taxon-name><tp:taxon-name-part taxon-name-part-type="genus" reg="Nephropsis">N.</tp:taxon-name-part> <tp:taxon-name-part taxon-name-part-type="species" reg="grandis">grandis</tp:taxon-name-part></tp:taxon-name></italic>. The short <abbrev xmlns:xlink="http://www.w3.org/1999/xlink" xlink:title="16S rRNA" id="ABBRID0EABBI" xlink:type="simple">16S</abbrev> sequence of this specimen is also identical to the sequence of the present Taiwanese specimens (<named-content xmlns:xlink="http://www.w3.org/1999/xlink" content-type="dwc:institutional_code" xlink:type="simple">NTOU</named-content> M02174, <named-content xmlns:xlink="http://www.w3.org/1999/xlink" content-type="dwc:institutional_code" xlink:type="simple">NTOU</named-content> M00505) assigned to <italic><tp:taxon-name><tp:taxon-name-part taxon-name-part-type="genus" reg="Nephropsis">N.</tp:taxon-name-part> <tp:taxon-name-part taxon-name-part-type="species" reg="grandis">grandis</tp:taxon-name-part></tp:taxon-name></italic>. The Japanese specimens (<named-content xmlns:xlink="http://www.w3.org/1999/xlink" content-type="dwc:institutional_code" xlink:type="simple">SMF</named-content> 18328), referred to “<italic><tp:taxon-name><tp:taxon-name-part taxon-name-part-type="genus" reg="Nephropsis">N.</tp:taxon-name-part> <tp:taxon-name-part taxon-name-part-type="species" reg="stewarti">stewarti</tp:taxon-name-part></tp:taxon-name></italic>” by <xref ref-type="bibr" rid="B45">Zarenkov (2006)</xref>, are rather small (two males and one female, <abbrev xmlns:xlink="http://www.w3.org/1999/xlink" xlink:title="Carapace length" id="ABBRID0ENCBI" xlink:type="simple">cl</abbrev>, including rostrum, 32–41mm) but still have a distinct spine on the outer surface of the carpus of the pereiopod I (<xref ref-type="bibr" rid="B45">Zarenkov 2006</xref>: fig. 19A); therefore, they likely represent <italic><tp:taxon-name><tp:taxon-name-part taxon-name-part-type="genus" reg="Nephropsis">N.</tp:taxon-name-part> <tp:taxon-name-part taxon-name-part-type="species" reg="grandis">grandis</tp:taxon-name-part></tp:taxon-name></italic> instead. The <named-content xmlns:xlink="http://www.w3.org/1999/xlink" content-type="dwc:institutional_code" xlink:type="simple">SMF</named-content> 18328 lot, however, consists of two moderately large specimens (<abbrev xmlns:xlink="http://www.w3.org/1999/xlink" xlink:title="Carapace length" id="ABBRID0EFDBI" xlink:type="simple">cl</abbrev> 36.0 mm and 46.0 mm). One more lot of “<italic><tp:taxon-name><tp:taxon-name-part taxon-name-part-type="genus" reg="Nephropsis">N.</tp:taxon-name-part> <tp:taxon-name-part taxon-name-part-type="species" reg="stewarti">stewarti</tp:taxon-name-part></tp:taxon-name></italic>” from Japan is held in the Senckenberg Museum (<named-content xmlns:xlink="http://www.w3.org/1999/xlink" content-type="dwc:institutional_code" xlink:type="simple">SMF</named-content> 24678), and there are three specimens within the lot. Although the number and sex of the specimens in the <named-content xmlns:xlink="http://www.w3.org/1999/xlink" content-type="dwc:institutional_code" xlink:type="simple">SMF</named-content> 24678 lot match those reported for <named-content xmlns:xlink="http://www.w3.org/1999/xlink" content-type="dwc:institutional_code" xlink:type="simple">SMF</named-content> 18328 in <xref ref-type="bibr" rid="B45">Zarenkov (2006)</xref>, their sizes (<abbrev xmlns:xlink="http://www.w3.org/1999/xlink" xlink:title="Carapace length" id="ABBRID0EHEBI" xlink:type="simple">cl</abbrev> 27.5–41.0 mm) do not match. Nevertheless, photographs of all five of these Japanese specimens in the Senckenberg Museum clearly show that they are all <italic><tp:taxon-name><tp:taxon-name-part taxon-name-part-type="genus" reg="Nephropsis">N.</tp:taxon-name-part> <tp:taxon-name-part taxon-name-part-type="species" reg="grandis">grandis</tp:taxon-name-part></tp:taxon-name></italic> because of the weak intermediate carina, large cheliped with distinct spines on the outer surface of the carpus, and the merus having subdistal outer spine. For the published photographs of Japanese “<italic><tp:taxon-name><tp:taxon-name-part taxon-name-part-type="genus" reg="Nephropsis">N.</tp:taxon-name-part> <tp:taxon-name-part taxon-name-part-type="species" reg="stewarti">stewarti</tp:taxon-name-part></tp:taxon-name></italic>”, the one of Baba (1986: fig. 103) clearly shows the large cheliped with the inner surface of the palm and the outer surface of the carpus bearing distinct spines. The other photograph of <xref ref-type="bibr" rid="B33">Miyake (1982</xref>: pl. 26-1) also shows the large cheliped with the outer surface of the carpus armed with distinct spines, although the spination on the inner surface of the palm is unclear because of the covering of thick pubescence. Thus, it appears that only <italic><tp:taxon-name><tp:taxon-name-part taxon-name-part-type="genus" reg="Nephropsis">N.</tp:taxon-name-part> <tp:taxon-name-part taxon-name-part-type="species" reg="grandis">grandis</tp:taxon-name-part></tp:taxon-name></italic> is distributed in Japan among the <italic><tp:taxon-name><tp:taxon-name-part taxon-name-part-type="genus" reg="Nephropsis">N.</tp:taxon-name-part> <tp:taxon-name-part taxon-name-part-type="species" reg="stewarti">stewarti</tp:taxon-name-part></tp:taxon-name></italic> species complex. Among the two sequenced Taiwanese specimens of this species, specimen <named-content xmlns:xlink="http://www.w3.org/1999/xlink" content-type="dwc:institutional_code" xlink:type="simple">NTOU</named-content> M00505 was used in a clawed lobster phylogenetic study (Tshudy et al. 2009) as “<italic><tp:taxon-name><tp:taxon-name-part taxon-name-part-type="genus" reg="Nephropsis">N.</tp:taxon-name-part> <tp:taxon-name-part taxon-name-part-type="species" reg="stewarti">stewarti</tp:taxon-name-part></tp:taxon-name></italic>” with GenBank no. <ext-link xmlns:xlink="http://www.w3.org/1999/xlink" ext-link-type="gen" xlink:href="EU882882" xlink:type="simple">EU882882</ext-link>, which has a sequence identical to U96086 from a specimen of <italic><tp:taxon-name><tp:taxon-name-part taxon-name-part-type="genus" reg="Nephropsis">N.</tp:taxon-name-part> <tp:taxon-name-part taxon-name-part-type="species" reg="stewarti">stewarti</tp:taxon-name-part></tp:taxon-name></italic> in Natal, South Africa (Tam and Kornfield 1988). However, re-amplification of the <abbrev xmlns:xlink="http://www.w3.org/1999/xlink" xlink:title="16S rRNA" id="ABBRID0E2GBI" xlink:type="simple">16S</abbrev> gene of the <named-content xmlns:xlink="http://www.w3.org/1999/xlink" content-type="dwc:institutional_code" xlink:type="simple">NTOU</named-content> M00505 specimen (GenBank no. <ext-link xmlns:xlink="http://www.w3.org/1999/xlink" ext-link-type="gen" xlink:href="M302004" xlink:type="simple">M302004</ext-link>) revealed that its sequence does not match <ext-link xmlns:xlink="http://www.w3.org/1999/xlink" ext-link-type="gen" xlink:href="EU882882" xlink:type="simple">EU882882</ext-link> and belongs to the clade of <italic><tp:taxon-name><tp:taxon-name-part taxon-name-part-type="genus" reg="Nephropsis">N.</tp:taxon-name-part> <tp:taxon-name-part taxon-name-part-type="species" reg="grandis">grandis</tp:taxon-name-part></tp:taxon-name></italic> instead.</p><p>The present work revealed that among the <italic><tp:taxon-name><tp:taxon-name-part taxon-name-part-type="genus" reg="Nephropsis">N.</tp:taxon-name-part> <tp:taxon-name-part taxon-name-part-type="species" reg="stewarti">stewarti</tp:taxon-name-part></tp:taxon-name></italic> species complex, both <italic><tp:taxon-name><tp:taxon-name-part taxon-name-part-type="genus" reg="Nephropsis">N.</tp:taxon-name-part> <tp:taxon-name-part taxon-name-part-type="species" reg="grandis">grandis</tp:taxon-name-part></tp:taxon-name></italic> and <italic><tp:taxon-name><tp:taxon-name-part taxon-name-part-type="genus" reg="Nephropsis">N.</tp:taxon-name-part> <tp:taxon-name-part taxon-name-part-type="species" reg="pygmaea">pygmaea</tp:taxon-name-part></tp:taxon-name></italic> sp. nov. are distributed in southern Taiwan and the Philippines, and the true <italic><tp:taxon-name><tp:taxon-name-part taxon-name-part-type="genus" reg="Nephropsis">N.</tp:taxon-name-part> <tp:taxon-name-part taxon-name-part-type="species" reg="stewarti">stewarti</tp:taxon-name-part></tp:taxon-name></italic> is restricted to the Indian Ocean. Re-examination of the Philippines material (with a depth range of 170–821 m) reported as “<italic><tp:taxon-name><tp:taxon-name-part taxon-name-part-type="genus" reg="Nephropsis">N.</tp:taxon-name-part> <tp:taxon-name-part taxon-name-part-type="species" reg="stewarti">stewarti</tp:taxon-name-part></tp:taxon-name></italic>” in <xref ref-type="bibr" rid="B30">Macpherson (1990)</xref> is necessary to determine which of these two species they belong to, and whether <italic><tp:taxon-name><tp:taxon-name-part taxon-name-part-type="genus" reg="Nephropsis">N.</tp:taxon-name-part> <tp:taxon-name-part taxon-name-part-type="species" reg="grandis">grandis</tp:taxon-name-part></tp:taxon-name></italic> can be found in waters as shallow as 170 m and/or as deep as 821 m.</p></tp:treatment-sec><tp:treatment-sec><!--Section generated to contain objects referenced in tp:taxon-treatment.--><fig id="F2" position="float" orientation="portrait"><object-id xmlns:xlink="http://www.w3.org/1999/xlink" content-type="doi" xlink:type="simple">10.3897/zookeys.1008.59966.figure2</object-id><object-id xmlns:xlink="http://www.w3.org/1999/xlink" content-type="arpha" xlink:type="simple">35DB062E-5353-571C-8780-733AC496EED4</object-id><label>Figure 2.</label><caption><p><italic><tp:taxon-name><tp:taxon-name-part taxon-name-part-type="genus" reg="Nephropsis">Nephropsis</tp:taxon-name-part> <tp:taxon-name-part taxon-name-part-type="species" reg="grandis">grandis</tp:taxon-name-part></tp:taxon-name></italic> Zarenkov, 2006, Tanimbar Islands, Arafura Sea, KARUBAR stn CP59, neotype male <abbrev xmlns:xlink="http://www.w3.org/1999/xlink" xlink:title="Carapace length" id="ABBRID0EQUBG" xlink:type="simple">cl</abbrev> 64.1 mm (<named-content xmlns:xlink="http://www.w3.org/1999/xlink" content-type="dwc:institutional_code" xlink:type="simple">MNHN</named-content> IU-2017-9001) <bold>A</bold> carapace and pleon, dorsal <bold>B</bold> same, lateral <bold>C</bold> left pereiopod I, chela to distal part of merus, dorsal <bold>D</bold> same, lateral <bold>E</bold> same, ventral. Pubescence and setae omitted ● Position of spines on inner surface of palm ◇ position of spines on dorsal margin of outer surface ♦ position of spines on dorsal margin of inner surface ⏹ dorso-inner distal spine of carpus △ ventro-outer distal spine of carpus ◻ distoventral spine ✰ subdistal dorsal spine of merus ★ position of subdistal outer spine of merus.</p></caption><graphic xmlns:xlink="http://www.w3.org/1999/xlink" xlink:href="zookeys-1008-037-g002.jpg" position="float" orientation="portrait" xlink:type="simple" id="oo_492957.jpg"><uri content-type="original_file" xlink:type="simple">https://binary.pensoft.net/fig/492957</uri></graphic></fig><table-wrap id="T2" position="float" orientation="portrait"><label>Table 2.</label><caption><p>Uncorrected divergences (<italic>p</italic>-distance) of the <abbrev xmlns:xlink="http://www.w3.org/1999/xlink" xlink:title="16S rRNA" id="ABBRID0E2IAG" xlink:type="simple">16S</abbrev> gene (399–521 bp) amongst the <italic><tp:taxon-name><tp:taxon-name-part taxon-name-part-type="genus" reg="Nephropsis">Nephropsis</tp:taxon-name-part> <tp:taxon-name-part taxon-name-part-type="species" reg="stewarti">stewarti</tp:taxon-name-part></tp:taxon-name></italic> Wood-Mason, 1872 species complex and <italic><tp:taxon-name><tp:taxon-name-part taxon-name-part-type="genus" reg="Nephropsis">Nephropsis</tp:taxon-name-part></tp:taxon-name></italic> sequences available in GenBank (excluding those not identified to species and &lt; 399 bp). Number in parentheses refers to number of individuals. Numbers in shade refer to intraspecific divergences. * indicates holotype or neotype.</p></caption><table id="TID0EAIBG" rules="all"><tbody><tr><th rowspan="2" colspan="2">
                      <abbrev xmlns:xlink="http://www.w3.org/1999/xlink" xlink:title="16S rRNA" id="ABBRID0E1JAG" xlink:type="simple">16S</abbrev>
                    </th><th rowspan="1" colspan="4">
                      <italic><tp:taxon-name><tp:taxon-name-part taxon-name-part-type="genus" reg="Nephropsis">N.</tp:taxon-name-part> <tp:taxon-name-part taxon-name-part-type="species" reg="stewarti">stewarti</tp:taxon-name-part></tp:taxon-name></italic>
                    </th><th rowspan="1" colspan="5">
                      <italic><tp:taxon-name><tp:taxon-name-part taxon-name-part-type="genus" reg="Nephropsis">N.</tp:taxon-name-part> <tp:taxon-name-part taxon-name-part-type="species" reg="grandis">grandis</tp:taxon-name-part></tp:taxon-name></italic>
                    </th><th rowspan="1" colspan="3"><italic><tp:taxon-name><tp:taxon-name-part taxon-name-part-type="genus" reg="Nephropsis">N.</tp:taxon-name-part> <tp:taxon-name-part taxon-name-part-type="species" reg="pygmaea">pygmaea</tp:taxon-name-part></tp:taxon-name></italic> sp. nov.</th><th rowspan="1" colspan="2">
                      <italic><tp:taxon-name><tp:taxon-name-part taxon-name-part-type="genus" reg="Nephropsis">N.</tp:taxon-name-part> <tp:taxon-name-part taxon-name-part-type="species" reg="serrata">serrata</tp:taxon-name-part></tp:taxon-name></italic>
                    </th><th rowspan="1" colspan="3">
                      <italic><tp:taxon-name><tp:taxon-name-part taxon-name-part-type="genus" reg="Nephropsis">N.</tp:taxon-name-part> <tp:taxon-name-part taxon-name-part-type="species" reg="aculeata">aculeata</tp:taxon-name-part></tp:taxon-name></italic>
                    </th></tr><tr><th rowspan="1" colspan="1">Andaman Sea*</th><th rowspan="1" colspan="1">India</th><th rowspan="1" colspan="1">Mozambique</th><th rowspan="1" colspan="1">Natal</th><th rowspan="1" colspan="1">Indonesia *</th><th rowspan="1" colspan="1">South China Sea</th><th rowspan="1" colspan="1">Philippines</th><th rowspan="1" colspan="1">N. Taiwan</th><th rowspan="1" colspan="1">S. Taiwan</th><th rowspan="1" colspan="1">S. Taiwan*</th><th rowspan="1" colspan="1">S. Taiwan</th><th rowspan="1" colspan="1">Philippines (2)</th><th rowspan="1" colspan="1">South China Sea</th><th rowspan="1" colspan="1">Taiwan</th><th rowspan="1" colspan="1">Massachusetts</th><th rowspan="1" colspan="1">unspecified</th><th rowspan="1" colspan="1">Mexico (2)</th></tr><tr><td rowspan="4" colspan="1">
                      <italic><tp:taxon-name><tp:taxon-name-part taxon-name-part-type="genus" reg="Nephropsis">N.</tp:taxon-name-part> <tp:taxon-name-part taxon-name-part-type="species" reg="stewarti">stewarti</tp:taxon-name-part></tp:taxon-name></italic>
                    </td><td rowspan="1" colspan="1">Andaman Sea*</td><td rowspan="1" colspan="1" style=" background-color: lightgray;"/><td rowspan="1" colspan="1" style=" background-color: lightgray;"/><td rowspan="1" colspan="1" style=" background-color: lightgray;"/><td rowspan="1" colspan="1" style=" background-color: lightgray;"/><td rowspan="1" colspan="1"/><td rowspan="1" colspan="1"/><td rowspan="1" colspan="1"/><td rowspan="1" colspan="1"/><td rowspan="1" colspan="1"/><td rowspan="1" colspan="1"/><td rowspan="1" colspan="1"/><td rowspan="1" colspan="1"/><td rowspan="1" colspan="1"/><td rowspan="1" colspan="1"/><td rowspan="1" colspan="1"/><td rowspan="1" colspan="1"/><td rowspan="1" colspan="1"/></tr><tr><td rowspan="1" colspan="1">India</td><td rowspan="1" colspan="1" style=" background-color: lightgray;">0.005</td><td rowspan="1" colspan="1" style=" background-color: lightgray;"/><td rowspan="1" colspan="1" style=" background-color: lightgray;"/><td rowspan="1" colspan="1" style=" background-color: lightgray;"/><td rowspan="1" colspan="1"/><td rowspan="1" colspan="1"/><td rowspan="1" colspan="1"/><td rowspan="1" colspan="1"/><td rowspan="1" colspan="1"/><td rowspan="1" colspan="1"/><td rowspan="1" colspan="1"/><td rowspan="1" colspan="1"/><td rowspan="1" colspan="1"/><td rowspan="1" colspan="1"/><td rowspan="1" colspan="1"/><td rowspan="1" colspan="1"/><td rowspan="1" colspan="1"/></tr><tr><td rowspan="1" colspan="1">Mozambique</td><td rowspan="1" colspan="1" style=" background-color: lightgray;">0.002</td><td rowspan="1" colspan="1" style=" background-color: lightgray;">0.007</td><td rowspan="1" colspan="1" style=" background-color: lightgray;"/><td rowspan="1" colspan="1" style=" background-color: lightgray;"/><td rowspan="1" colspan="1"/><td rowspan="1" colspan="1"/><td rowspan="1" colspan="1"/><td rowspan="1" colspan="1"/><td rowspan="1" colspan="1"/><td rowspan="1" colspan="1"/><td rowspan="1" colspan="1"/><td rowspan="1" colspan="1"/><td rowspan="1" colspan="1"/><td rowspan="1" colspan="1"/><td rowspan="1" colspan="1"/><td rowspan="1" colspan="1"/><td rowspan="1" colspan="1"/></tr><tr><td rowspan="1" colspan="1">Natal, S. Africa</td><td rowspan="1" colspan="1" style=" background-color: lightgray;">0.005</td><td rowspan="1" colspan="1" style=" background-color: lightgray;">0.010</td><td rowspan="1" colspan="1" style=" background-color: lightgray;">0.002</td><td rowspan="1" colspan="1" style=" background-color: lightgray;"/><td rowspan="1" colspan="1"/><td rowspan="1" colspan="1"/><td rowspan="1" colspan="1"/><td rowspan="1" colspan="1"/><td rowspan="1" colspan="1"/><td rowspan="1" colspan="1"/><td rowspan="1" colspan="1"/><td rowspan="1" colspan="1"/><td rowspan="1" colspan="1"/><td rowspan="1" colspan="1"/><td rowspan="1" colspan="1"/><td rowspan="1" colspan="1"/><td rowspan="1" colspan="1"/></tr><tr><td rowspan="5" colspan="1">
                      <italic><tp:taxon-name><tp:taxon-name-part taxon-name-part-type="genus" reg="Nephropsis">N.</tp:taxon-name-part> <tp:taxon-name-part taxon-name-part-type="species" reg="grandis">grandis</tp:taxon-name-part></tp:taxon-name></italic>
                    </td><td rowspan="1" colspan="1">Indonesia*</td><td rowspan="1" colspan="1">0.064</td><td rowspan="1" colspan="1">0.064</td><td rowspan="1" colspan="1">0.064</td><td rowspan="1" colspan="1">0.068</td><td rowspan="1" colspan="1" style=" background-color: lightgray;"/><td rowspan="1" colspan="1" style=" background-color: lightgray;"/><td rowspan="1" colspan="1" style=" background-color: lightgray;"/><td rowspan="1" colspan="1" style=" background-color: lightgray;"/><td rowspan="1" colspan="1" style=" background-color: lightgray;"/><td rowspan="1" colspan="1"/><td rowspan="1" colspan="1"/><td rowspan="1" colspan="1"/><td rowspan="1" colspan="1"/><td rowspan="1" colspan="1"/><td rowspan="1" colspan="1"/><td rowspan="1" colspan="1"/><td rowspan="1" colspan="1"/></tr><tr><td rowspan="1" colspan="1">South China Sea</td><td rowspan="1" colspan="1">0.064</td><td rowspan="1" colspan="1">0.064</td><td rowspan="1" colspan="1">0.064</td><td rowspan="1" colspan="1">0.068</td><td rowspan="1" colspan="1" style=" background-color: lightgray;">0.009</td><td rowspan="1" colspan="1" style=" background-color: lightgray;"/><td rowspan="1" colspan="1" style=" background-color: lightgray;"/><td rowspan="1" colspan="1" style=" background-color: lightgray;"/><td rowspan="1" colspan="1" style=" background-color: lightgray;"/><td rowspan="1" colspan="1"/><td rowspan="1" colspan="1"/><td rowspan="1" colspan="1"/><td rowspan="1" colspan="1"/><td rowspan="1" colspan="1"/><td rowspan="1" colspan="1"/><td rowspan="1" colspan="1"/><td rowspan="1" colspan="1"/></tr><tr><td rowspan="1" colspan="1">Philippines</td><td rowspan="1" colspan="1">0.064</td><td rowspan="1" colspan="1">0.064</td><td rowspan="1" colspan="1">0.064</td><td rowspan="1" colspan="1">0.068</td><td rowspan="1" colspan="1" style=" background-color: lightgray;">0.009</td><td rowspan="1" colspan="1" style=" background-color: lightgray;">0.005</td><td rowspan="1" colspan="1" style=" background-color: lightgray;"/><td rowspan="1" colspan="1" style=" background-color: lightgray;"/><td rowspan="1" colspan="1" style=" background-color: lightgray;"/><td rowspan="1" colspan="1"/><td rowspan="1" colspan="1"/><td rowspan="1" colspan="1"/><td rowspan="1" colspan="1"/><td rowspan="1" colspan="1"/><td rowspan="1" colspan="1"/><td rowspan="1" colspan="1"/><td rowspan="1" colspan="1"/></tr><tr><td rowspan="1" colspan="1">N. Taiwan</td><td rowspan="1" colspan="1">0.069</td><td rowspan="1" colspan="1">0.068</td><td rowspan="1" colspan="1">0.068</td><td rowspan="1" colspan="1">0.073</td><td rowspan="1" colspan="1" style=" background-color: lightgray;">0.016</td><td rowspan="1" colspan="1" style=" background-color: lightgray;">0.019</td><td rowspan="1" colspan="1" style=" background-color: lightgray;">0.019</td><td rowspan="1" colspan="1" style=" background-color: lightgray;"/><td rowspan="1" colspan="1" style=" background-color: lightgray;"/><td rowspan="1" colspan="1"/><td rowspan="1" colspan="1"/><td rowspan="1" colspan="1"/><td rowspan="1" colspan="1"/><td rowspan="1" colspan="1"/><td rowspan="1" colspan="1"/><td rowspan="1" colspan="1"/><td rowspan="1" colspan="1"/></tr><tr><td rowspan="1" colspan="1">S. Taiwan</td><td rowspan="1" colspan="1">0.069</td><td rowspan="1" colspan="1">0.068</td><td rowspan="1" colspan="1">0.068</td><td rowspan="1" colspan="1">0.073</td><td rowspan="1" colspan="1" style=" background-color: lightgray;">0.016</td><td rowspan="1" colspan="1" style=" background-color: lightgray;">0.019</td><td rowspan="1" colspan="1" style=" background-color: lightgray;">0.019</td><td rowspan="1" colspan="1" style=" background-color: lightgray;">0.000</td><td rowspan="1" colspan="1" style=" background-color: lightgray;"/><td rowspan="1" colspan="1"/><td rowspan="1" colspan="1"/><td rowspan="1" colspan="1"/><td rowspan="1" colspan="1"/><td rowspan="1" colspan="1"/><td rowspan="1" colspan="1"/><td rowspan="1" colspan="1"/><td rowspan="1" colspan="1"/></tr><tr><td rowspan="3" colspan="1"><italic><tp:taxon-name><tp:taxon-name-part taxon-name-part-type="genus" reg="Nephropsis">N.</tp:taxon-name-part> <tp:taxon-name-part taxon-name-part-type="species" reg="pygmaea">pygmaea</tp:taxon-name-part></tp:taxon-name></italic> sp. nov.</td><td rowspan="1" colspan="1">S. Taiwan*</td><td rowspan="1" colspan="1">0.040</td><td rowspan="1" colspan="1">0.040</td><td rowspan="1" colspan="1">0.040</td><td rowspan="1" colspan="1">0.044</td><td rowspan="1" colspan="1">0.075</td><td rowspan="1" colspan="1">0.075</td><td rowspan="1" colspan="1">0.075</td><td rowspan="1" colspan="1">0.085</td><td rowspan="1" colspan="1">0.085</td><td rowspan="1" colspan="1" style=" background-color: lightgray;"/><td rowspan="1" colspan="1" style=" background-color: lightgray;"/><td rowspan="1" colspan="1" style=" background-color: lightgray;"/><td rowspan="1" colspan="1"/><td rowspan="1" colspan="1"/><td rowspan="1" colspan="1"/><td rowspan="1" colspan="1"/><td rowspan="1" colspan="1"/></tr><tr><td rowspan="1" colspan="1">S. Taiwan</td><td rowspan="1" colspan="1">0.048</td><td rowspan="1" colspan="1">0.048</td><td rowspan="1" colspan="1">0.048</td><td rowspan="1" colspan="1">0.051</td><td rowspan="1" colspan="1">0.084</td><td rowspan="1" colspan="1">0.084</td><td rowspan="1" colspan="1">0.084</td><td rowspan="1" colspan="1">0.094</td><td rowspan="1" colspan="1">0.094</td><td rowspan="1" colspan="1" style=" background-color: lightgray;">0.007</td><td rowspan="1" colspan="1" style=" background-color: lightgray;"/><td rowspan="1" colspan="1" style=" background-color: lightgray;"/><td rowspan="1" colspan="1"/><td rowspan="1" colspan="1"/><td rowspan="1" colspan="1"/><td rowspan="1" colspan="1"/><td rowspan="1" colspan="1"/></tr><tr><td rowspan="1" colspan="1">Philippines (2)</td><td rowspan="1" colspan="1">0.038</td><td rowspan="1" colspan="1">0.038</td><td rowspan="1" colspan="1">0.038</td><td rowspan="1" colspan="1">0.041</td><td rowspan="1" colspan="1">0.078</td><td rowspan="1" colspan="1">0.078</td><td rowspan="1" colspan="1">0.078</td><td rowspan="1" colspan="1">0.083–0.087</td><td rowspan="1" colspan="1">0.083–0.087</td><td rowspan="1" colspan="1" style=" background-color: lightgray;">0.012</td><td rowspan="1" colspan="1" style=" background-color: lightgray;">0.019</td><td rowspan="1" colspan="1" style=" background-color: lightgray;">0.005</td><td rowspan="1" colspan="1"/><td rowspan="1" colspan="1"/><td rowspan="1" colspan="1"/><td rowspan="1" colspan="1"/><td rowspan="1" colspan="1"/></tr><tr><td rowspan="2" colspan="1">
                      <italic><tp:taxon-name><tp:taxon-name-part taxon-name-part-type="genus" reg="Nephropsis">N.</tp:taxon-name-part> <tp:taxon-name-part taxon-name-part-type="species" reg="serrata">serrata</tp:taxon-name-part></tp:taxon-name></italic>
                    </td><td rowspan="1" colspan="1">South China Sea</td><td rowspan="1" colspan="1">0.033</td><td rowspan="1" colspan="1">0.028</td><td rowspan="1" colspan="1">0.036</td><td rowspan="1" colspan="1">0.039</td><td rowspan="1" colspan="1">0.078</td><td rowspan="1" colspan="1">0.078</td><td rowspan="1" colspan="1">0.078</td><td rowspan="1" colspan="1">0.088</td><td rowspan="1" colspan="1">0.088</td><td rowspan="1" colspan="1">0.036</td><td rowspan="1" colspan="1">0.043</td><td rowspan="1" colspan="1">0.038</td><td rowspan="1" colspan="1" style=" background-color: lightgray;"/><td rowspan="1" colspan="1" style=" background-color: lightgray;"/><td rowspan="1" colspan="1"/><td rowspan="1" colspan="1"/><td rowspan="1" colspan="1"/></tr><tr><td rowspan="1" colspan="1">Taiwan</td><td rowspan="1" colspan="1">0.033</td><td rowspan="1" colspan="1">0.028</td><td rowspan="1" colspan="1">0.030</td><td rowspan="1" colspan="1">0.033</td><td rowspan="1" colspan="1">0.078</td><td rowspan="1" colspan="1">0.078</td><td rowspan="1" colspan="1">0.078</td><td rowspan="1" colspan="1">0.088</td><td rowspan="1" colspan="1">0.088</td><td rowspan="1" colspan="1">0.028</td><td rowspan="1" colspan="1">0.028</td><td rowspan="1" colspan="1">0.030</td><td rowspan="1" colspan="1" style=" background-color: lightgray;">0.013</td><td rowspan="1" colspan="1" style=" background-color: lightgray;"/><td rowspan="1" colspan="1"/><td rowspan="1" colspan="1"/><td rowspan="1" colspan="1"/></tr><tr><td rowspan="3" colspan="1">
                      <italic><tp:taxon-name><tp:taxon-name-part taxon-name-part-type="genus" reg="Nephropsis">N.</tp:taxon-name-part> <tp:taxon-name-part taxon-name-part-type="species" reg="aculeata">aculeata</tp:taxon-name-part></tp:taxon-name></italic>
                    </td><td rowspan="1" colspan="1">Massachusetts</td><td rowspan="1" colspan="1">0.066</td><td rowspan="1" colspan="1">0.061</td><td rowspan="1" colspan="1">0.066</td><td rowspan="1" colspan="1">0.068</td><td rowspan="1" colspan="1">0.073</td><td rowspan="1" colspan="1">0.073</td><td rowspan="1" colspan="1">0.073</td><td rowspan="1" colspan="1">0.080</td><td rowspan="1" colspan="1">0.080</td><td rowspan="1" colspan="1">0.073</td><td rowspan="1" colspan="1">0.080</td><td rowspan="1" colspan="1">0.071</td><td rowspan="1" colspan="1">0.054</td><td rowspan="1" colspan="1">0.063</td><td rowspan="1" colspan="1" style=" background-color: lightgray;"/><td rowspan="1" colspan="1" style=" background-color: lightgray;"/><td rowspan="1" colspan="1" style=" background-color: lightgray;"/></tr><tr><td rowspan="1" colspan="1">unspecified</td><td rowspan="1" colspan="1">0.066</td><td rowspan="1" colspan="1">0.061</td><td rowspan="1" colspan="1">0.066</td><td rowspan="1" colspan="1">0.068</td><td rowspan="1" colspan="1">0.068</td><td rowspan="1" colspan="1">0.068</td><td rowspan="1" colspan="1">0.068</td><td rowspan="1" colspan="1">0.075</td><td rowspan="1" colspan="1">0.075</td><td rowspan="1" colspan="1">0.073</td><td rowspan="1" colspan="1">0.080</td><td rowspan="1" colspan="1">0.071</td><td rowspan="1" colspan="1">0.059</td><td rowspan="1" colspan="1">0.063</td><td rowspan="1" colspan="1" style=" background-color: lightgray;">0.015</td><td rowspan="1" colspan="1" style=" background-color: lightgray;"/><td rowspan="1" colspan="1" style=" background-color: lightgray;"/></tr><tr><td rowspan="1" colspan="1">Mexico (2)</td><td rowspan="1" colspan="1">0.064</td><td rowspan="1" colspan="1">0.059</td><td rowspan="1" colspan="1">0.064</td><td rowspan="1" colspan="1">0.068</td><td rowspan="1" colspan="1">0.066</td><td rowspan="1" colspan="1">0.066</td><td rowspan="1" colspan="1">0.066</td><td rowspan="1" colspan="1">0.073</td><td rowspan="1" colspan="1">0.073</td><td rowspan="1" colspan="1">0.071</td><td rowspan="1" colspan="1">0.079</td><td rowspan="1" colspan="1">0.068</td><td rowspan="1" colspan="1">0.057</td><td rowspan="1" colspan="1">0.063</td><td rowspan="1" colspan="1" style=" background-color: lightgray;">0.015</td><td rowspan="1" colspan="1" style=" background-color: lightgray;">0.000</td><td rowspan="1" colspan="1" style=" background-color: lightgray;">0.000</td></tr><tr><td rowspan="1" colspan="1">
                      <italic><tp:taxon-name><tp:taxon-name-part taxon-name-part-type="genus" reg="Nephropsis">N.</tp:taxon-name-part> <tp:taxon-name-part taxon-name-part-type="species" reg="rosea">rosea</tp:taxon-name-part></tp:taxon-name></italic>
                    </td><td rowspan="1" colspan="1">Mexico</td><td rowspan="1" colspan="1">0.053</td><td rowspan="1" colspan="1">0.047</td><td rowspan="1" colspan="1">0.054</td><td rowspan="1" colspan="1">0.059</td><td rowspan="1" colspan="1">0.064</td><td rowspan="1" colspan="1">0.069</td><td rowspan="1" colspan="1">0.069</td><td rowspan="1" colspan="1">0.071</td><td rowspan="1" colspan="1">0.071</td><td rowspan="1" colspan="1">0.059</td><td rowspan="1" colspan="1">0.067</td><td rowspan="1" colspan="1">0.057</td><td rowspan="1" colspan="1">0.050</td><td rowspan="1" colspan="1">0.053</td><td rowspan="1" colspan="1">0.037</td><td rowspan="1" colspan="1">0.032</td><td rowspan="1" colspan="1">0.031</td></tr></tbody></table></table-wrap><fig id="F3" position="float" orientation="portrait"><object-id xmlns:xlink="http://www.w3.org/1999/xlink" content-type="doi" xlink:type="simple">10.3897/zookeys.1008.59966.figure3</object-id><object-id xmlns:xlink="http://www.w3.org/1999/xlink" content-type="arpha" xlink:type="simple">16D9AC0F-935E-5268-AB65-75439E0E59D4</object-id><label>Figure 3.</label><caption><p><italic><tp:taxon-name><tp:taxon-name-part taxon-name-part-type="genus" reg="Nephropsis">Nephropsis</tp:taxon-name-part> <tp:taxon-name-part taxon-name-part-type="species" reg="pygmaea">pygmaea</tp:taxon-name-part></tp:taxon-name></italic> sp. nov., Donggang, Pingtung County, Taiwan, holotype male <abbrev xmlns:xlink="http://www.w3.org/1999/xlink" xlink:title="Carapace length" id="ABBRID0ETWBG" xlink:type="simple">cl</abbrev> 25.6 mm (<named-content xmlns:xlink="http://www.w3.org/1999/xlink" content-type="dwc:institutional_code" xlink:type="simple">NTOU</named-content> M01898) <bold>A</bold> carapace and pleon, dorsal <bold>B</bold> same, lateral <bold>C</bold> left pereiopod I, chela to distal part of merus, dorsal <bold>D</bold> same, lateral <bold>E</bold> same, ventral, pubescence and setae omitted ● position of spines on inner surface of palm ◇ position of spines on dorsal margin of outer surface ♦ position of spines on dorsal margin of inner surface ⏹ dorso-inner distal spine of carpus △ ventro-outer distal spine of carpus ◻ distoventral spine ✰ subdistal dorsal spine of merus, ★ position of subdistal outer spine of merus.</p></caption><graphic xmlns:xlink="http://www.w3.org/1999/xlink" xlink:href="zookeys-1008-037-g003.jpg" position="float" orientation="portrait" xlink:type="simple" id="oo_492958.jpg"><uri content-type="original_file" xlink:type="simple">https://binary.pensoft.net/fig/492958</uri></graphic></fig><fig id="F1" position="float" orientation="portrait"><object-id xmlns:xlink="http://www.w3.org/1999/xlink" content-type="doi" xlink:type="simple">10.3897/zookeys.1008.59966.figure1</object-id><object-id xmlns:xlink="http://www.w3.org/1999/xlink" content-type="arpha" xlink:type="simple">A7E6362D-9C25-59F8-B0BF-261A3C339F79</object-id><label>Figure 1.</label><caption><p><italic><tp:taxon-name><tp:taxon-name-part taxon-name-part-type="genus" reg="Nephropsis">Nephropsis</tp:taxon-name-part> <tp:taxon-name-part taxon-name-part-type="species" reg="stewarti">stewarti</tp:taxon-name-part></tp:taxon-name></italic> Wood-Mason, 1872, Andaman Sea, RV ‘Dr. Fridtjof Nansen’ stn 135, neotype male <abbrev xmlns:xlink="http://www.w3.org/1999/xlink" xlink:title="Carapace length" id="ABBRID0EBDAG" xlink:type="simple">cl</abbrev> 46.2 mm (<named-content xmlns:xlink="http://www.w3.org/1999/xlink" content-type="dwc:institutional_code" xlink:type="simple">NTOU</named-content> M02249) <bold>A</bold> carapace and pleon, dorsal <bold>B</bold> same, lateral <bold>C</bold> left pereiopod I, chela to distal part of merus, dorsal <bold>D</bold> same, lateral <bold>E</bold> same, ventral. Pubescence and setae omitted ● Position of spines on inner surface of palm ◇ position of spines on dorsal margin of outer surface of carpus ♦ position of spines on dorsal margin of inner surface of carpus ⏹ dorso-inner distal spine of carpus △ ventro-outer distal spine of carpus ◻ distoventral spine ✰ subdistal dorsal spine of merus ★ position of subdistal outer spine of merus.</p></caption><graphic xmlns:xlink="http://www.w3.org/1999/xlink" xlink:href="zookeys-1008-037-g001.jpg" position="float" orientation="portrait" xlink:type="simple" id="oo_492956.jpg"><uri content-type="original_file" xlink:type="simple">https://binary.pensoft.net/fig/492956</uri></graphic></fig></tp:treatment-sec><ref-list><ref id="B45"><mixed-citation xmlns:xlink="http://www.w3.org/1999/xlink" xlink:type="simple"><person-group><name name-style="western"><surname>Zarenkov</surname><given-names>NA</given-names></name></person-group> (<year>2006</year>) <article-title>Nephropid lobsters from the Indian Ocean with descriptions of four new species (<tp:taxon-name><tp:taxon-name-part taxon-name-part-type="subphylum">Crustacea</tp:taxon-name-part></tp:taxon-name>: <tp:taxon-name><tp:taxon-name-part taxon-name-part-type="order">Decapoda</tp:taxon-name-part></tp:taxon-name>: <tp:taxon-name><tp:taxon-name-part taxon-name-part-type="family">Nephropidae</tp:taxon-name-part></tp:taxon-name>).</article-title><source>Senckenbergiana maritima</source><volume>36</volume>(<issue>1</issue>): <fpage>83</fpage>–<lpage>98</lpage>. <ext-link xlink:type="simple" ext-link-type="doi" xlink:href="10.1007/BF03043703">https://doi.org/10.1007/BF03043703</ext-link></mixed-citation></ref><ref id="B27"><mixed-citation xmlns:xlink="http://www.w3.org/1999/xlink" xlink:type="simple"><person-group><name name-style="western"><surname>Kubo</surname><given-names>I</given-names></name></person-group> (<year>1965</year>) <article-title><tp:taxon-name><tp:taxon-name-part taxon-name-part-type="order">Decapoda</tp:taxon-name-part></tp:taxon-name>, Macrura.</article-title> In: <person-group><name name-style="western"><surname>Okada</surname><given-names>YK</given-names></name><name name-style="western"><surname>Uchida</surname><given-names>S</given-names></name><name name-style="western"><surname>Uchida</surname><given-names>T</given-names></name></person-group> (<role>Eds</role>) <issue-title>New Illustrated Encyclopedia of the Fauna of Japan (Vol.</issue-title><source>2). Hokuryukan Press, Tokyo</source>, <fpage>591</fpage>–<lpage>629</lpage>.</mixed-citation></ref><ref id="B33"><mixed-citation xmlns:xlink="http://www.w3.org/1999/xlink" xlink:type="simple"><person-group><name name-style="western"><surname>Miyake</surname><given-names>S</given-names></name></person-group> (<year>1982</year>) <source>Japanese Crustacean Decapods and Stomatopods in Color (Vol. 1). Macrura, <tp:taxon-name><tp:taxon-name-part taxon-name-part-type="infraorder">Anomura</tp:taxon-name-part></tp:taxon-name> and <tp:taxon-name><tp:taxon-name-part taxon-name-part-type="order">Stomatopoda</tp:taxon-name-part></tp:taxon-name>.</source><publisher-name>Hoikusha Publisher</publisher-name>, <publisher-loc>Osaka</publisher-loc>, <size units="page">261 pp</size>.</mixed-citation></ref><ref id="B5"><mixed-citation xmlns:xlink="http://www.w3.org/1999/xlink" xlink:type="simple"><person-group><name name-style="western"><surname>Baba</surname><given-names>K</given-names></name><name name-style="western"><surname>Hayashi</surname><given-names>KI</given-names></name><name name-style="western"><surname>Toriyama</surname><given-names>M</given-names></name></person-group> (<year>1986</year>) <source>Decapod Crustaceans from Continental Shelf and Slope Around Japan. The Intensive Research of Unexploited Fishery Resources on Continental Slopes.</source><publisher-name>Japan Fisheries Resource Conservation Association Publisher</publisher-name>, <publisher-loc>Tokyo</publisher-loc>, <size units="page">336 pp</size>.</mixed-citation></ref><ref id="B15"><mixed-citation xmlns:xlink="http://www.w3.org/1999/xlink" xlink:type="simple"><person-group><name name-style="western"><surname>Chan</surname><given-names>TY</given-names></name><name name-style="western"><surname>Yu</surname><given-names>HP</given-names></name></person-group> (<year>1988</year>) <article-title>Clawed lobsters (<tp:taxon-name><tp:taxon-name-part taxon-name-part-type="subphylum">Crustacea</tp:taxon-name-part></tp:taxon-name>: <tp:taxon-name><tp:taxon-name-part taxon-name-part-type="order">Decapoda</tp:taxon-name-part></tp:taxon-name>: <tp:taxon-name><tp:taxon-name-part taxon-name-part-type="family">Nephropidae</tp:taxon-name-part></tp:taxon-name>) of Taiwan.</article-title><source>Bulletin of the Institute of Zoology, Academia Sinica</source><volume>27</volume>(<issue>1</issue>): <fpage>7</fpage>–<lpage>12</lpage>.</mixed-citation></ref><ref id="B24"><mixed-citation xmlns:xlink="http://www.w3.org/1999/xlink" xlink:type="simple"><person-group><name name-style="western"><surname>Holthuis</surname><given-names>LB</given-names></name></person-group> (<year>1991</year>) <source>Marine Lobsters of the World. An Annotated and Illustrated Catalogue of Species of Interest to Fisheries Known to Date.</source><publisher-name>FAO Species Catalogue Publisher</publisher-name>, <publisher-loc>Rome</publisher-loc>, <size units="page">292 pp</size>.</mixed-citation></ref><ref id="B40"><mixed-citation xmlns:xlink="http://www.w3.org/1999/xlink" xlink:type="simple"><person-group><name name-style="western"><surname>Wadley</surname><given-names>V</given-names></name><name name-style="western"><surname>Evans</surname><given-names>D</given-names></name></person-group> (<year>1991</year>) <source>Crustaceans from the Deepwater Trawl Fisheries of Western Australia.</source><publisher-name>CSIRO Division of Fisheries Publisher</publisher-name>, <publisher-loc>North Beach, Australia</publisher-loc>, <size units="page">44 pp</size>.</mixed-citation></ref><ref id="B31"><mixed-citation xmlns:xlink="http://www.w3.org/1999/xlink" xlink:type="simple"><person-group><name name-style="western"><surname>Macpherson</surname><given-names>E</given-names></name></person-group> (<year>1993</year>) <article-title>New records for the genus <italic><tp:taxon-name><tp:taxon-name-part taxon-name-part-type="genus">Nephropsis</tp:taxon-name-part></tp:taxon-name></italic> Wood-Mason (<tp:taxon-name><tp:taxon-name-part taxon-name-part-type="subphylum">Crustacea</tp:taxon-name-part></tp:taxon-name>, <tp:taxon-name><tp:taxon-name-part taxon-name-part-type="order">Decapoda</tp:taxon-name-part></tp:taxon-name>, <tp:taxon-name><tp:taxon-name-part taxon-name-part-type="family">Nephropidae</tp:taxon-name-part></tp:taxon-name>) from northern Australia, with the description of two new species.</article-title><source>Beagle: Records of the Museums and Art Galleries of the Northern Territory</source><volume>10</volume>(<issue>1</issue>): <fpage>55</fpage>–<lpage>66</lpage>.</mixed-citation></ref><ref id="B11"><mixed-citation xmlns:xlink="http://www.w3.org/1999/xlink" xlink:type="simple"><person-group><name name-style="western"><surname>Chan</surname><given-names>TY</given-names></name></person-group> (<year>1997</year>) <article-title><tp:taxon-name><tp:taxon-name-part taxon-name-part-type="subphylum">Crustacea</tp:taxon-name-part></tp:taxon-name><tp:taxon-name><tp:taxon-name-part taxon-name-part-type="order">Decapoda</tp:taxon-name-part></tp:taxon-name>: <tp:taxon-name><tp:taxon-name-part taxon-name-part-type="family">Palinuridae</tp:taxon-name-part></tp:taxon-name>, <tp:taxon-name><tp:taxon-name-part taxon-name-part-type="family">Scyllaridae</tp:taxon-name-part></tp:taxon-name> and <tp:taxon-name><tp:taxon-name-part taxon-name-part-type="family">Nephropidae</tp:taxon-name-part></tp:taxon-name> collected in Indonesia by the Karubar Cruise, with an identification key for the species of <italic><tp:taxon-name><tp:taxon-name-part taxon-name-part-type="genus">Metanephrops</tp:taxon-name-part></tp:taxon-name></italic>.</article-title> In: <person-group><name name-style="western"><surname>Crosnier</surname><given-names>A</given-names></name><name name-style="western"><surname>Bouchet</surname><given-names>P</given-names></name></person-group> (<role>Eds</role>) <issue-title>Rèsultats des Campagnes MUSORSTOM volume 16.</issue-title><source>Mémoires du Muséum national d’Histoire naturelle</source><volume>172</volume>: <fpage>409</fpage>–<lpage>431</lpage>.</mixed-citation></ref><ref id="B25"><mixed-citation xmlns:xlink="http://www.w3.org/1999/xlink" xlink:type="simple"><person-group><name name-style="western"><surname>Jones</surname><given-names>DS</given-names></name><name name-style="western"><surname>Morgan</surname><given-names>GJ</given-names></name></person-group> (<year>2002</year>) <source>A Field Guide to Crustaceans of Australian Waters.</source><publisher-name>Reed New Holland Publisher</publisher-name>, <publisher-loc>Australia</publisher-loc>, <size units="page">224 pp</size>.</mixed-citation></ref><ref id="B19"><mixed-citation xmlns:xlink="http://www.w3.org/1999/xlink" xlink:type="simple"><person-group><name name-style="western"><surname>Davie</surname><given-names>PJF</given-names></name></person-group> (<year>2002</year>) <source><tp:taxon-name><tp:taxon-name-part taxon-name-part-type="subphylum">Crustacea</tp:taxon-name-part></tp:taxon-name>: <tp:taxon-name><tp:taxon-name-part taxon-name-part-type="class">Malacostraca</tp:taxon-name-part></tp:taxon-name>: <tp:taxon-name><tp:taxon-name-part taxon-name-part-type="subclass">Phyllocarida</tp:taxon-name-part></tp:taxon-name>, <tp:taxon-name><tp:taxon-name-part taxon-name-part-type="subclass">Hoplocarida</tp:taxon-name-part></tp:taxon-name>, <tp:taxon-name><tp:taxon-name-part taxon-name-part-type="superorder">Eucarida</tp:taxon-name-part></tp:taxon-name> (part 1). In: Wells A, Houston WWK (Eds) Zoological Catalogue of Australia (Vol 193a).</source><publisher-name>CSIRO Press</publisher-name>, <publisher-loc>Australia</publisher-loc>, <size units="page">551 pp</size>.</mixed-citation></ref><ref id="B17"><mixed-citation xmlns:xlink="http://www.w3.org/1999/xlink" xlink:type="simple"><person-group><name name-style="western"><surname>Chang</surname><given-names>SC</given-names></name><name name-style="western"><surname>Chan</surname><given-names>TY</given-names></name></person-group> (<year>2019</year>) <article-title>On the clawed lobsters of the genus <italic><tp:taxon-name><tp:taxon-name-part taxon-name-part-type="genus">Nephropsis</tp:taxon-name-part></tp:taxon-name></italic> Wood-Mason, 1872 recently collected from deep-sea cruises off Taiwan and the South China Sea (<tp:taxon-name><tp:taxon-name-part taxon-name-part-type="subphylum">Crustacea</tp:taxon-name-part></tp:taxon-name>, <tp:taxon-name><tp:taxon-name-part taxon-name-part-type="order">Decapoda</tp:taxon-name-part></tp:taxon-name>, <tp:taxon-name><tp:taxon-name-part taxon-name-part-type="family">Nephropidae</tp:taxon-name-part></tp:taxon-name>).</article-title><source>ZooKeys</source><volume>833</volume>: <fpage>41</fpage>–<lpage>58</lpage>. <ext-link xlink:type="simple" ext-link-type="doi" xlink:href="10.3897/zookeys.833.32837">https://doi.org/10.3897/zookeys.833.32837</ext-link></mixed-citation></ref><ref id="B41"><mixed-citation xmlns:xlink="http://www.w3.org/1999/xlink" xlink:type="simple"><person-group><name name-style="western"><surname>Wood-Mason</surname><given-names>J</given-names></name></person-group> (<year>1872</year>) On <italic><tp:taxon-name><tp:taxon-name-part taxon-name-part-type="genus">Nephropsis</tp:taxon-name-part> <tp:taxon-name-part taxon-name-part-type="species">Stewarti</tp:taxon-name-part></tp:taxon-name></italic>, a new genus and species of macrurous crustaceans, dredged in deep water off the eastern coast of the Andaman Islands. Proceedings of the Asiatic Society of Bengal 1872: e151.</mixed-citation></ref><ref id="B30"><mixed-citation xmlns:xlink="http://www.w3.org/1999/xlink" xlink:type="simple"><person-group><name name-style="western"><surname>Macpherson</surname><given-names>E</given-names></name></person-group> (<year>1990</year>) <article-title><tp:taxon-name><tp:taxon-name-part taxon-name-part-type="subphylum">Crustacea</tp:taxon-name-part></tp:taxon-name><tp:taxon-name><tp:taxon-name-part taxon-name-part-type="order">Decapoda</tp:taxon-name-part></tp:taxon-name>: On a collection of <tp:taxon-name><tp:taxon-name-part taxon-name-part-type="family">Nephropidae</tp:taxon-name-part></tp:taxon-name> from the Indian Ocean and western Pacific.</article-title> In: <person-group><name name-style="western"><surname>Crosnier</surname><given-names>A</given-names></name></person-group> (<role>Ed.</role>) <issue-title>Résultats des Campagnes MUSORSTOM Volume 6 (Crustacés de la Nouvelle Calédonie).</issue-title><source>Mémoires du Muséum national d’Histoire naturelle (A)</source><volume>145</volume>: <fpage>289</fpage>–<lpage>329</lpage>.</mixed-citation></ref></ref-list></tp:taxon-treatment>
