# Supplementary material for: Deep-sea clawed lobster Nephropsis stewarti Wood-Mason, 1872 species complex in the Indo-West Pacific (Crustacea, Decapoda, Nephropidae), with description of a new species
Source: Zookeys. 2020 Dec 31;1008:37–60. doi: 10.3897/zookeys.1008.59966 (PMC7790808; doi:10.3897/zookeys.1008.59966)
Supplement: XML Treatment for Nephropsis pygmaea [file zookeys.1008.59966-treatment3.xml]

<!DOCTYPE tp:taxon-treatment
  PUBLIC "-//TaxonX//DTD Taxonomic Treatment Publishing DTD v0 20100105//EN" "tax-treatment-NSO.dtd">
<tp:taxon-treatment xmlns:tp="http://www.plazi.org/taxpub"><tp:treatment-meta><kwd-group><label>Taxon classification</label><kwd><named-content xmlns:xlink="http://www.w3.org/1999/xlink" content-type="kingdom">Animalia</named-content></kwd><kwd><named-content xmlns:xlink="http://www.w3.org/1999/xlink" content-type="order">Decapoda</named-content></kwd><kwd><named-content xmlns:xlink="http://www.w3.org/1999/xlink" content-type="family">Nephropidae</named-content></kwd></kwd-group><mixed-citation publication-type="journal"><person-group><name><surname>Chang</surname><given-names>Su-Ching</given-names></name><name><surname>Chan</surname><given-names>Tin-Yam</given-names></name><name><surname>Kumar</surname><given-names>Appukuttannair Biju</given-names></name></person-group><article-title>Deep-sea clawed lobster <italic><tp:taxon-name><tp:taxon-name-part taxon-name-part-type="genus" reg="Nephropsis">Nephropsis</tp:taxon-name-part> <tp:taxon-name-part taxon-name-part-type="species" reg="stewarti">stewarti</tp:taxon-name-part></tp:taxon-name></italic> Wood-Mason, 1872 species complex in the Indo-West Pacific (<tp:taxon-name><tp:taxon-name-part taxon-name-part-type="subphylum">Crustacea</tp:taxon-name-part></tp:taxon-name>, <tp:taxon-name><tp:taxon-name-part taxon-name-part-type="order">Decapoda</tp:taxon-name-part></tp:taxon-name>, <tp:taxon-name><tp:taxon-name-part taxon-name-part-type="family">Nephropidae</tp:taxon-name-part></tp:taxon-name>), with description of a new species</article-title><source>Zookeys</source><day>31</day><month>12</month><year>2020</year><volume>1008</volume><fpage>37</fpage><lpage>60</lpage><pub-id pub-id-type="doi">10.3897/zookeys.1008.59966</pub-id></mixed-citation></tp:treatment-meta><tp:nomenclature><tp:taxon-name><object-id xmlns:xlink="http://www.w3.org/1999/xlink" content-type="arpha" xlink:type="simple">C0667053-2621-58CF-A55C-C60C9327F5EB</object-id>
              <tp:taxon-name-part taxon-name-part-type="genus" reg="Nephropsis">Nephropsis</tp:taxon-name-part>
              <tp:taxon-name-part taxon-name-part-type="species" reg="pygmaea">pygmaea</tp:taxon-name-part>
              <object-id xmlns:xlink="http://www.w3.org/1999/xlink" content-type="zoobank" xlink:type="simple">http://zoobank.org/286FA460-CA9A-465F-B793-22F9F603D4BA</object-id>
            </tp:taxon-name><tp:taxon-status xmlns:xlink="http://www.w3.org/1999/xlink" xlink:type="simple">sp. nov.</tp:taxon-status><xref ref-type="fig" rid="F3">Figures 3</xref><xref ref-type="fig" rid="F5">, 5C, D</xref><tp:nomenclature-citation-list><tp:nomenclature-citation><tp:taxon-name>
                  <tp:taxon-name-part taxon-name-part-type="genus" reg="Nephropsis">Nephropsis</tp:taxon-name-part> <tp:taxon-name-part taxon-name-part-type="species" reg="stewarti">stewarti</tp:taxon-name-part></tp:taxon-name><comment>.–<xref ref-type="bibr" rid="B24">Holthuis 1991</xref>: 45 (in part); <xref ref-type="bibr" rid="B17">Chang and Chan 2019</xref>: 50 (in part). [not <xref ref-type="bibr" rid="B41">Wood-Mason 1872</xref>].</comment></tp:nomenclature-citation><tp:nomenclature-citation><tp:taxon-name><tp:taxon-name-part taxon-name-part-type="genus" reg="Nephropsis"/> <tp:taxon-name-part taxon-name-part-type="species" reg="stewarti"/></tp:taxon-name><comment>? <tp:taxon-name><tp:taxon-name-part taxon-name-part-type="genus" reg="Nephropsis">Nephropsis</tp:taxon-name-part> <tp:taxon-name-part taxon-name-part-type="species" reg="stewarti">stewarti</tp:taxon-name-part></tp:taxon-name>.–<xref ref-type="bibr" rid="B30">Macpherson 1990</xref>: 312 (in part). [not <xref ref-type="bibr" rid="B41">Wood-Mason 1872</xref>] </comment></tp:nomenclature-citation></tp:nomenclature-citation-list></tp:nomenclature><tp:treatment-sec sec-type="material" id="SECID0EANBI"><title>Material examined.</title><p><bold><italic>Holotype</italic></bold>: Taiwan • male <abbrev xmlns:xlink="http://www.w3.org/1999/xlink" xlink:title="Carapace length" id="ABBRID0ELNBI" xlink:type="simple">cl</abbrev> 25.6 mm; Donggang, Pingtung County, commercial trawler, <named-content xmlns:xlink="http://www.w3.org/1999/xlink" content-type="dwc:verbatimCoordinates" xlink:type="simple"><named-content content-type="geo-json" specific-use="{&#34;type&#34;:&#34;Point&#34;,&#34;coordinates&#34;:[120.370217,22.198000]}" id="NCID0ESNBI" xlink:type="simple">22°11.880'N, 120°22.213'E</named-content></named-content>, 630 m, 2 Oct. 2014 (<named-content xmlns:xlink="http://www.w3.org/1999/xlink" content-type="dwc:institutional_code" xlink:type="simple">NTOU</named-content> M01898).</p><p><bold><italic>Paratypes</italic></bold>: Taiwan • 1 male <abbrev xmlns:xlink="http://www.w3.org/1999/xlink" xlink:title="Carapace length" id="ABBRID0EDOBI" xlink:type="simple">cl</abbrev> 23.4 mm; Donggang fishing port, Pingtung County, commercial trawler, Jul. 1975 (<named-content xmlns:xlink="http://www.w3.org/1999/xlink" content-type="dwc:institutional_code" xlink:type="simple">NTOU</named-content> M02164) • 1 male <abbrev xmlns:xlink="http://www.w3.org/1999/xlink" xlink:title="Carapace length" id="ABBRID0EMOBI" xlink:type="simple">cl</abbrev> 21.1 mm, 6 females <abbrev xmlns:xlink="http://www.w3.org/1999/xlink" xlink:title="Carapace length" id="ABBRID0EQOBI" xlink:type="simple">cl</abbrev> 19.5–26.2 mm; 3 May. 1991 (<named-content xmlns:xlink="http://www.w3.org/1999/xlink" content-type="dwc:institutional_code" xlink:type="simple">NTOU</named-content> M02168) • 2 males <abbrev xmlns:xlink="http://www.w3.org/1999/xlink" xlink:title="Carapace length" id="ABBRID0EZOBI" xlink:type="simple">cl</abbrev> 19.2 and 21.7 mm; 14 May. 1991 (<named-content xmlns:xlink="http://www.w3.org/1999/xlink" content-type="dwc:institutional_code" xlink:type="simple">NTOU</named-content> M02169) • 1 male <abbrev xmlns:xlink="http://www.w3.org/1999/xlink" xlink:title="Carapace length" id="ABBRID0ECPBI" xlink:type="simple">cl</abbrev> 22.4 mm; 4 Jun. 1995 (<named-content xmlns:xlink="http://www.w3.org/1999/xlink" content-type="dwc:institutional_code" xlink:type="simple">NTOU</named-content> M02173) • 1 male <abbrev xmlns:xlink="http://www.w3.org/1999/xlink" xlink:title="Carapace length" id="ABBRID0ELPBI" xlink:type="simple">cl</abbrev> 21.8 mm; 27 Dec. 1997 (<named-content xmlns:xlink="http://www.w3.org/1999/xlink" content-type="dwc:institutional_code" xlink:type="simple">NTOU</named-content> M02175).</p></tp:treatment-sec><tp:treatment-sec sec-type="material" id="SECID0EUPBI"><title>Other material.</title><p>Philippines • 4 males <abbrev xmlns:xlink="http://www.w3.org/1999/xlink" xlink:title="Carapace length" id="ABBRID0E1PBI" xlink:type="simple">cl</abbrev> 12.5–18.1 mm, 1 female <abbrev xmlns:xlink="http://www.w3.org/1999/xlink" xlink:title="Carapace length" id="ABBRID0E5PBI" xlink:type="simple">cl</abbrev> 19.1 mm; PANGLAO 2005 stn CP2333, <named-content xmlns:xlink="http://www.w3.org/1999/xlink" content-type="dwc:verbatimCoordinates" xlink:type="simple"><named-content content-type="geo-json" specific-use="{&#34;type&#34;:&#34;Point&#34;,&#34;coordinates&#34;:[123.725000,9.636667]}" id="NCID0EFQBI" xlink:type="simple">09°38.2'N, 123°43.5'E</named-content></named-content>, 596–565.5 m, 22 May 2005 (<named-content xmlns:xlink="http://www.w3.org/1999/xlink" content-type="dwc:institutional_code" xlink:type="simple">NTOU</named-content> M02253) • 1 male <abbrev xmlns:xlink="http://www.w3.org/1999/xlink" xlink:title="Carapace length" id="ABBRID0EPQBI" xlink:type="simple">cl</abbrev> 16.2 mm; stn CP2335, <named-content xmlns:xlink="http://www.w3.org/1999/xlink" content-type="dwc:verbatimCoordinates" xlink:type="simple"><named-content content-type="geo-json" specific-use="{&#34;type&#34;:&#34;Point&#34;,&#34;coordinates&#34;:[123.630000,9.571667]}" id="NCID0EWQBI" xlink:type="simple">09°34.3'N, 123°37.8'E</named-content></named-content>, 733–743 m, 22 May 2005 (<named-content xmlns:xlink="http://www.w3.org/1999/xlink" content-type="dwc:institutional_code" xlink:type="simple">NTOU</named-content> M02254) • 1 male <abbrev xmlns:xlink="http://www.w3.org/1999/xlink" xlink:title="Carapace length" id="ABBRID0EARBI" xlink:type="simple">cl</abbrev> 14.9 mm, 2 females <abbrev xmlns:xlink="http://www.w3.org/1999/xlink" xlink:title="Carapace length" id="ABBRID0EERBI" xlink:type="simple">cl</abbrev> 20.0 and 22.1 mm; stn CP2336, <named-content xmlns:xlink="http://www.w3.org/1999/xlink" content-type="dwc:verbatimCoordinates" xlink:type="simple"><named-content content-type="geo-json" specific-use="{&#34;type&#34;:&#34;Point&#34;,&#34;coordinates&#34;:[123.655000,9.540000]}" id="NCID0ELRBI" xlink:type="simple">09°32.4'N, 123°39.3'E</named-content></named-content>, 757–729 m, 22 May 2005 (<named-content xmlns:xlink="http://www.w3.org/1999/xlink" content-type="dwc:institutional_code" xlink:type="simple">NTOU</named-content> M02255) • 1 male <abbrev xmlns:xlink="http://www.w3.org/1999/xlink" xlink:title="Carapace length" id="ABBRID0EVRBI" xlink:type="simple">cl</abbrev> 12.0 mm, 1 female <abbrev xmlns:xlink="http://www.w3.org/1999/xlink" xlink:title="Carapace length" id="ABBRID0EZRBI" xlink:type="simple">cl</abbrev> 22.9 mm; stn CP2341,<named-content xmlns:xlink="http://www.w3.org/1999/xlink" content-type="dwc:verbatimCoordinates" xlink:type="simple"><named-content content-type="geo-json" specific-use="{&#34;type&#34;:&#34;Point&#34;,&#34;coordinates&#34;:[123.828333,9.408333]}" id="NCID0EASBI" xlink:type="simple">09°24.5'N, 123°49.7'E</named-content></named-content>, 712–888 m, 23 May 2005 (<named-content xmlns:xlink="http://www.w3.org/1999/xlink" content-type="dwc:institutional_code" xlink:type="simple">NTOU</named-content> M02256) • 1 female <abbrev xmlns:xlink="http://www.w3.org/1999/xlink" xlink:title="Carapace length" id="ABBRID0EKSBI" xlink:type="simple">cl</abbrev> 11.1 mm; stn CP2351, <named-content xmlns:xlink="http://www.w3.org/1999/xlink" content-type="dwc:verbatimCoordinates" xlink:type="simple"><named-content content-type="geo-json" specific-use="{&#34;type&#34;:&#34;Point&#34;,&#34;coordinates&#34;:[124.050000,9.511667]}" id="NCID0ERSBI" xlink:type="simple">09°30.7'N, 124°3.0'E</named-content></named-content>, 810–830 m, 24 May 2005 (<named-content xmlns:xlink="http://www.w3.org/1999/xlink" content-type="dwc:institutional_code" xlink:type="simple">NTOU</named-content> M02257) • 1 male <abbrev xmlns:xlink="http://www.w3.org/1999/xlink" xlink:title="Carapace length" id="ABBRID0E2SBI" xlink:type="simple">cl</abbrev> 9.0 mm; stn CP2352, <named-content xmlns:xlink="http://www.w3.org/1999/xlink" content-type="dwc:verbatimCoordinates" xlink:type="simple"><named-content content-type="geo-json" specific-use="{&#34;type&#34;:&#34;Point&#34;,&#34;coordinates&#34;:[124.051667,9.455000]}" id="NCID0ECTBI" xlink:type="simple">09°27.3'N, 124°3.1'E</named-content></named-content>, 1260–1761 m, 24 May 2005 (<named-content xmlns:xlink="http://www.w3.org/1999/xlink" content-type="dwc:institutional_code" xlink:type="simple">NTOU</named-content> M02258) • 3 males <abbrev xmlns:xlink="http://www.w3.org/1999/xlink" xlink:title="Carapace length" id="ABBRID0EMTBI" xlink:type="simple">cl</abbrev> 11.8–20.4 mm, 5 females <abbrev xmlns:xlink="http://www.w3.org/1999/xlink" xlink:title="Carapace length" id="ABBRID0EQTBI" xlink:type="simple">cl</abbrev> 15.7–28.0 mm; stn CP2358, <named-content xmlns:xlink="http://www.w3.org/1999/xlink" content-type="dwc:verbatimCoordinates" xlink:type="simple"><named-content content-type="geo-json" specific-use="{&#34;type&#34;:&#34;Point&#34;,&#34;coordinates&#34;:[123.618333,8.868333]}" id="NCID0EXTBI" xlink:type="simple">08°52.1'N, 123°37.1'E</named-content></named-content>, 569–597 m, 26 May 2005 (<named-content xmlns:xlink="http://www.w3.org/1999/xlink" content-type="dwc:institutional_code" xlink:type="simple">NTOU</named-content> M02259) • 1 male <abbrev xmlns:xlink="http://www.w3.org/1999/xlink" xlink:title="Carapace length" id="ABBRID0EBUBI" xlink:type="simple">cl</abbrev> 16.2 mm; stn CP2358, <named-content xmlns:xlink="http://www.w3.org/1999/xlink" content-type="dwc:verbatimCoordinates" xlink:type="simple"><named-content content-type="geo-json" specific-use="{&#34;type&#34;:&#34;Point&#34;,&#34;coordinates&#34;:[123.618333,8.868333]}" id="NCID0EIUBI" xlink:type="simple">08°52.1'N, 123°37.1'E</named-content></named-content>, 569–597 m, 26 May 2005 (<named-content xmlns:xlink="http://www.w3.org/1999/xlink" content-type="dwc:institutional_code" xlink:type="simple">NTOU</named-content> M02260) • 6 males <abbrev xmlns:xlink="http://www.w3.org/1999/xlink" xlink:title="Carapace length" id="ABBRID0ESUBI" xlink:type="simple">cl</abbrev> 10.4–21.9 mm, 1 ovigerous female <abbrev xmlns:xlink="http://www.w3.org/1999/xlink" xlink:title="Carapace length" id="ABBRID0EWUBI" xlink:type="simple">cl</abbrev> 22.9 mm, 11 females <abbrev xmlns:xlink="http://www.w3.org/1999/xlink" xlink:title="Carapace length" id="ABBRID0E1UBI" xlink:type="simple">cl</abbrev> 10.3–25.3 mm; stn CP2389, <named-content xmlns:xlink="http://www.w3.org/1999/xlink" content-type="dwc:verbatimCoordinates" xlink:type="simple"><named-content content-type="geo-json" specific-use="{&#34;type&#34;:&#34;Point&#34;,&#34;coordinates&#34;:[123.640000,9.465000]}" id="NCID0EBVBI" xlink:type="simple">09°27.9'N, 123°38.4'E</named-content></named-content>, 784–782 m, 30 May 2005 (<named-content xmlns:xlink="http://www.w3.org/1999/xlink" content-type="dwc:institutional_code" xlink:type="simple">NTOU</named-content> M02261) • 1 male <abbrev xmlns:xlink="http://www.w3.org/1999/xlink" xlink:title="Carapace length" id="ABBRID0ELVBI" xlink:type="simple">cl</abbrev> 19.6 mm, 2 females <abbrev xmlns:xlink="http://www.w3.org/1999/xlink" xlink:title="Carapace length" id="ABBRID0EPVBI" xlink:type="simple">cl</abbrev> 19.5 and 19.6 mm; stn CP2390, <named-content xmlns:xlink="http://www.w3.org/1999/xlink" content-type="dwc:verbatimCoordinates" xlink:type="simple"><named-content content-type="geo-json" specific-use="{&#34;type&#34;:&#34;Point&#34;,&#34;coordinates&#34;:[123.718333,9.456667]}" id="NCID0EWVBI" xlink:type="simple">09°27.4'N, 123°43.1'E</named-content></named-content>, 627–613 m, 30 May 2005 (<named-content xmlns:xlink="http://www.w3.org/1999/xlink" content-type="dwc:institutional_code" xlink:type="simple">NTOU</named-content> M02262) • 2 males <abbrev xmlns:xlink="http://www.w3.org/1999/xlink" xlink:title="Carapace length" id="ABBRID0EAWBI" xlink:type="simple">cl</abbrev> 17.6 and 23.8 mm; stn CP2397, <named-content xmlns:xlink="http://www.w3.org/1999/xlink" content-type="dwc:verbatimCoordinates" xlink:type="simple"><named-content content-type="geo-json" specific-use="{&#34;type&#34;:&#34;Point&#34;,&#34;coordinates&#34;:[123.695000,9.581667]}" id="NCID0EHWBI" xlink:type="simple">09°34.9'N, 123°41.7'E</named-content></named-content>, 669–712 m, 31 May 2005 (<named-content xmlns:xlink="http://www.w3.org/1999/xlink" content-type="dwc:institutional_code" xlink:type="simple">NTOU</named-content> M02263) • 1 male <abbrev xmlns:xlink="http://www.w3.org/1999/xlink" xlink:title="Carapace length" id="ABBRID0ERWBI" xlink:type="simple">cl</abbrev> 24.0 mm; stn CP2398, <named-content xmlns:xlink="http://www.w3.org/1999/xlink" content-type="dwc:verbatimCoordinates" xlink:type="simple"><named-content content-type="geo-json" specific-use="{&#34;type&#34;:&#34;Point&#34;,&#34;coordinates&#34;:[123.675000,9.543333]}" id="NCID0EYWBI" xlink:type="simple">09°32.6'N, 123°40.5'E</named-content></named-content>, 731–741 m, 31 May 2005 (<named-content xmlns:xlink="http://www.w3.org/1999/xlink" content-type="dwc:institutional_code" xlink:type="simple">NTOU</named-content> M02264) • 2 males <abbrev xmlns:xlink="http://www.w3.org/1999/xlink" xlink:title="Carapace length" id="ABBRID0ECXBI" xlink:type="simple">cl</abbrev> 16.4 and 19.4 mm; stn CP2405, <named-content xmlns:xlink="http://www.w3.org/1999/xlink" content-type="dwc:verbatimCoordinates" xlink:type="simple"><named-content content-type="geo-json" specific-use="{&#34;type&#34;:&#34;Point&#34;,&#34;coordinates&#34;:[123.768333,9.650000]}" id="NCID0EJXBI" xlink:type="simple">09°39.0'N, 123°46.1'E</named-content></named-content>, 387–310 m, 1 Jun. 2005 (<named-content xmlns:xlink="http://www.w3.org/1999/xlink" content-type="dwc:institutional_code" xlink:type="simple">NTOU</named-content> M02265) • 1 female <abbrev xmlns:xlink="http://www.w3.org/1999/xlink" xlink:title="Carapace length" id="ABBRID0ETXBI" xlink:type="simple">cl</abbrev> 16.6 mm; northern coast of Panglao Island, Jul. 2004–May. 2005 (<named-content xmlns:xlink="http://www.w3.org/1999/xlink" content-type="dwc:institutional_code" xlink:type="simple">NTOU</named-content> M02266).</p></tp:treatment-sec><tp:treatment-sec sec-type="diagnosis" id="SECID0E3XBI"><title>Diagnosis.</title><p>Rostrum bearing one pair of lateral teeth usually situated behind mid-length of rostrum. Carapace with subdorsal carinae granulate and lacking distinct spine; supraorbital and antennal spines strong; post-supraorbital spine absent; postcervical groove U-shaped in dorsal view; intermediate carina indistinct and lateral carina moderately developed. Large cheliped (pereiopod I) with inner surface of palm granular, lacking distinct spine; carpus with strong distoventral, ventro-outer (rarely absent) and dorso-inner distal spines, outer surface without distinct spine, inner surface bearing one or rarely two spines on dorsal margin; merus armed with anteroventral and subdistal dorsal spines, lacking subdistal outer spine or sharp tubercle. Pleon finely granulate, without mid-dorsal carina, pleura each with unarmed anterior margin. Telson without erected dorsal spine near base. Uropodal exopods with complete diaeresis.</p></tp:treatment-sec><tp:treatment-sec sec-type="description" id="SECID0EBYBI"><title>Description.</title><p>Body covered with long or short pubescence, those on anterior two pereiopods, dorsal carapace, and pleonal tergum quite dense. Carapace finely granulated (Fig. <xref ref-type="fig" rid="F3">3A, B</xref>); rostrum 0.5–0.9× carapace length (proportionally longer in small individuals), bearing 1 pair of lateral teeth usually situated behind mid-length of rostrum, median groove extending anteriorly beyond lateral rostral teeth; subdorsal carinae granulate and lacking distinct spine; strong supraorbital and antennal spines present; post-supraorbital spine absent; cervical, postcervical, and hepatic groove well marked, with postcervical groove U-shaped in dorsal view; intermediate carina indistinct and lateral carina moderately developed; gastric tubercle near supraorbital spines, 0.3–0.4× distance between gastric tubercle and postcervical groove; distance between orbital margin and postcervical groove 1.5–1.8× distance between postcervical groove and posterior margin of carapace.</p><p>Large cheliped (pereiopod I) generally granulate (Fig. <xref ref-type="fig" rid="F3">3C–E</xref>); fingers 0.9–1.5 (mostly 1.0–1.3)× as long as palm; chela 2.6–4.1 (usually 2.8–3.2)× as long as wide and similar in both sexes, inner surface of palm granular but lacking distinct spine; carpus with strong distoventral spine, ventro-outer spine (rarely absent) and dorso-inner distal spine, outer surface without distinct spine, inner surface bearing 1 (mostly) or 2 spines on dorsal margin; merus armed with distoventral spine and subdistal dorsal spine, lacking subdistal outer spine or sharp tubercle. Pereiopod II chelate, smooth, carpus 0.5–0.7× palm length. Pereiopod III generally similar to pereiopod II but less stout; carpus 0.4–0.6× as long as palm; merus 1.6–2.2 (mostly 1.7–2.0)× as long as carpus. Pereiopods IV and V smooth, not chelate; dactyli 0.5–0.8 (mostly 0.5–0.7)× as long as propodi.</p><p>Entire pleon finely granulate (Fig. <xref ref-type="fig" rid="F3">3A, B</xref>), without mid-dorsal carina but bearing indistinct and medially interrupted transverse groove on tergites II–V and sometimes also on tergite I; pleura each with unarmed anterior margin, that of pleuron II strongly convex while those of pleura III–V only slightly convex, all terminating ventrally into sharp spine. Telson without erected dorsal spine near base.</p><p>Uropod generally smooth, exopods with distinct complete diaeresis.</p><p>Eggs spherical, 1.8–2.0 mm in diameter.</p></tp:treatment-sec><tp:treatment-sec sec-type="Color in life" id="SECID0EZYBI"><title>Color in life.</title><p>Body generally whitish to pinkish white (Fig. <xref ref-type="fig" rid="F5">5C, D</xref>), with pleon sometimes pinkish orange. Eyes whitish. Anterodorsal carapace pinkish orange. Rostrum and antennal flagella pinkish orange to orange red. Antennular flagella and maxilliped III orange red. Large cheliped whitish to pinkish orange, distal parts of fingers always pinkish orange. Pereiopods II–V whitish with distal segments orange red or entirely orange red. Pleopods whitish to orange red. Tail fan whitish, sometimes with median parts rose red. Pubescence grayish brown.</p></tp:treatment-sec><tp:treatment-sec sec-type="etymology" id="SECID0EDZBI"><title>Etymology.</title><p>The Latin <italic><tp:taxon-name><tp:taxon-name-part taxon-name-part-type="genus" reg="Nephropsis"/><tp:taxon-name-part taxon-name-part-type="species" reg="pygmaea">pygmaea</tp:taxon-name-part></tp:taxon-name></italic> (little) refers to the much smaller size of this species compared with other species in the <italic><tp:taxon-name><tp:taxon-name-part taxon-name-part-type="genus" reg="Nephropsis">N.</tp:taxon-name-part> <tp:taxon-name-part taxon-name-part-type="species" reg="stewarti">stewarti</tp:taxon-name-part></tp:taxon-name></italic> species complex.</p></tp:treatment-sec><tp:treatment-sec sec-type="distribution" id="SECID0E5ZBI"><title>Distribution.</title><p>Western Pacific and known with certainty from southern Taiwan and the Philippines, at depths of 310–888 m, and perhaps as shallow as 170 m (see “Remarks”).</p></tp:treatment-sec><tp:treatment-sec sec-type="remarks" id="SECID0ED1BI"><title>Remarks.</title><p>This smaller form restricted to the northwestern Pacific has a maximum carapace length of 28.0 mm (<named-content xmlns:xlink="http://www.w3.org/1999/xlink" content-type="dwc:institutional_code" xlink:type="simple">NTOU</named-content> M02259), with females bearing eggs attaining only 22.9 mm in the carapace length (<named-content xmlns:xlink="http://www.w3.org/1999/xlink" content-type="dwc:institutional_code" xlink:type="simple">NTOU</named-content> M02261). The largest specimens of <italic><tp:taxon-name><tp:taxon-name-part taxon-name-part-type="genus" reg="Nephropsis">N.</tp:taxon-name-part> <tp:taxon-name-part taxon-name-part-type="species" reg="stewarti">stewarti</tp:taxon-name-part></tp:taxon-name></italic> and <italic><tp:taxon-name><tp:taxon-name-part taxon-name-part-type="genus" reg="Nephropsis">N.</tp:taxon-name-part> <tp:taxon-name-part taxon-name-part-type="species" reg="grandis">grandis</tp:taxon-name-part></tp:taxon-name></italic> is 54 mm (<xref ref-type="bibr" rid="B20">Dineshbabu 2008</xref>) and 64.1 mm (present material) in the carapace length, respectively. The smallest ovigerous females recorded for <italic><tp:taxon-name><tp:taxon-name-part taxon-name-part-type="genus" reg="Nephropsis">N.</tp:taxon-name-part> <tp:taxon-name-part taxon-name-part-type="species" reg="stewarti">stewarti</tp:taxon-name-part></tp:taxon-name></italic> and <italic><tp:taxon-name><tp:taxon-name-part taxon-name-part-type="genus" reg="Nephropsis">N.</tp:taxon-name-part> <tp:taxon-name-part taxon-name-part-type="species" reg="grandis">grandis</tp:taxon-name-part></tp:taxon-name></italic> are of carapace lengths approximately 24 mm (total length 80 mm, <xref ref-type="bibr" rid="B20">Dineshbabu 2008</xref>) and 38 mm (body length 105 mm, <xref ref-type="bibr" rid="B15">Chan and Yu 1988</xref>), respectively. Other than the difference in body size, <italic><tp:taxon-name><tp:taxon-name-part taxon-name-part-type="genus" reg="Nephropsis">N.</tp:taxon-name-part> <tp:taxon-name-part taxon-name-part-type="species" reg="pygmaea">pygmaea</tp:taxon-name-part></tp:taxon-name></italic> sp. nov. is unique in the <italic><tp:taxon-name><tp:taxon-name-part taxon-name-part-type="genus" reg="Nephropsis">N.</tp:taxon-name-part> <tp:taxon-name-part taxon-name-part-type="species" reg="stewarti">stewarti</tp:taxon-name-part></tp:taxon-name></italic> species complex in that it lacks the subdistal outer spine or sharp tubercle on the merus of the large cheliped (Fig. <xref ref-type="fig" rid="F3">3C, D</xref>), which are present in <italic><tp:taxon-name><tp:taxon-name-part taxon-name-part-type="genus" reg="Nephropsis">N.</tp:taxon-name-part> <tp:taxon-name-part taxon-name-part-type="species" reg="stewarti">stewarti</tp:taxon-name-part></tp:taxon-name></italic> and <italic><tp:taxon-name><tp:taxon-name-part taxon-name-part-type="genus" reg="Nephropsis">N.</tp:taxon-name-part> <tp:taxon-name-part taxon-name-part-type="species" reg="grandis">grandis</tp:taxon-name-part></tp:taxon-name></italic> (Figs <xref ref-type="fig" rid="F1">1C, D</xref>, <xref ref-type="fig" rid="F2">2C, D</xref>).</p><p>In spite of the restricted distribution to the northwestern Pacific, <italic><tp:taxon-name><tp:taxon-name-part taxon-name-part-type="genus" reg="Nephropsis">N.</tp:taxon-name-part> <tp:taxon-name-part taxon-name-part-type="species" reg="pygmaea">pygmaea</tp:taxon-name-part></tp:taxon-name></italic> sp. nov. is genetically closer to <italic><tp:taxon-name><tp:taxon-name-part taxon-name-part-type="genus" reg="Nephropsis">N.</tp:taxon-name-part> <tp:taxon-name-part taxon-name-part-type="species" reg="stewarti">stewarti</tp:taxon-name-part></tp:taxon-name></italic> than <italic><tp:taxon-name><tp:taxon-name-part taxon-name-part-type="genus" reg="Nephropsis">N.</tp:taxon-name-part> <tp:taxon-name-part taxon-name-part-type="species" reg="grandis">grandis</tp:taxon-name-part></tp:taxon-name></italic>. The lowest <abbrev xmlns:xlink="http://www.w3.org/1999/xlink" xlink:title="16S rRNA" id="ABBRID0EG6BI" xlink:type="simple">16S</abbrev> sequence divergence between <italic><tp:taxon-name><tp:taxon-name-part taxon-name-part-type="genus" reg="Nephropsis">N.</tp:taxon-name-part> <tp:taxon-name-part taxon-name-part-type="species" reg="pygmaea">pygmaea</tp:taxon-name-part></tp:taxon-name></italic> sp. nov. and <italic><tp:taxon-name><tp:taxon-name-part taxon-name-part-type="genus" reg="Nephropsis">N.</tp:taxon-name-part> <tp:taxon-name-part taxon-name-part-type="species" reg="stewarti">stewarti</tp:taxon-name-part></tp:taxon-name></italic> is 3.8%, whereas the sequence divergence is almost double (7.5%) between <italic><tp:taxon-name><tp:taxon-name-part taxon-name-part-type="genus" reg="Nephropsis">N.</tp:taxon-name-part> <tp:taxon-name-part taxon-name-part-type="species" reg="pygmaea">pygmaea</tp:taxon-name-part></tp:taxon-name></italic> sp. nov. and <italic><tp:taxon-name><tp:taxon-name-part taxon-name-part-type="genus" reg="Nephropsis">N.</tp:taxon-name-part> <tp:taxon-name-part taxon-name-part-type="species" reg="grandis">grandis</tp:taxon-name-part></tp:taxon-name></italic>. Morphologically, <italic><tp:taxon-name><tp:taxon-name-part taxon-name-part-type="genus" reg="Nephropsis">N.</tp:taxon-name-part> <tp:taxon-name-part taxon-name-part-type="species" reg="pygmaea">pygmaea</tp:taxon-name-part></tp:taxon-name></italic> sp. nov. is also generally more similar to <italic><tp:taxon-name><tp:taxon-name-part taxon-name-part-type="genus" reg="Nephropsis">N.</tp:taxon-name-part> <tp:taxon-name-part taxon-name-part-type="species" reg="stewarti">stewarti</tp:taxon-name-part></tp:taxon-name></italic> in the surface of the pleonal tergites distinctly granular (Figs <xref ref-type="fig" rid="F1">1A, B</xref>, <xref ref-type="fig" rid="F3">3A, B</xref>), and the large cheliped is relatively less spiny (with inner surface of palm and outer surface of carpus lacking distinct spine; Figs <xref ref-type="fig" rid="F1">1C, E</xref>, <xref ref-type="fig" rid="F3">3C, E</xref>). As such a male specimen from the Philippines (<named-content xmlns:xlink="http://www.w3.org/1999/xlink" content-type="dwc:institutional_code" xlink:type="simple">NTOU</named-content> M02260) has the granules arranged somewhat like a median carina on the pleon, as in some Indian <italic><tp:taxon-name><tp:taxon-name-part taxon-name-part-type="genus" reg="Nephropsis">N.</tp:taxon-name-part> <tp:taxon-name-part taxon-name-part-type="species" reg="stewarti">stewarti</tp:taxon-name-part></tp:taxon-name></italic> specimens. Nevertheless, <italic><tp:taxon-name><tp:taxon-name-part taxon-name-part-type="genus" reg="Nephropsis">N.</tp:taxon-name-part> <tp:taxon-name-part taxon-name-part-type="species" reg="pygmaea">pygmaea</tp:taxon-name-part></tp:taxon-name></italic> sp. nov. can also be separated from <italic><tp:taxon-name><tp:taxon-name-part taxon-name-part-type="genus" reg="Nephropsis">N.</tp:taxon-name-part> <tp:taxon-name-part taxon-name-part-type="species" reg="stewarti">stewarti</tp:taxon-name-part></tp:taxon-name></italic> by the intermediate carina on the carapace indistinct (Fig. <xref ref-type="fig" rid="F3">3A, B</xref>; vs. well-marked, Fig. <xref ref-type="fig" rid="F1">1A, B</xref>), rostral teeth usually located posterior to the mid-length of the rostrum (Fig. <xref ref-type="fig" rid="F3">3A, B</xref>; vs. usually at mid-length of the rostrum, Fig. <xref ref-type="fig" rid="F1">1A, B</xref>), and the inner surface of the carpus of the large cheliped usually armed with one or occasionally two spines along the dorsal margin (Fig. <xref ref-type="fig" rid="F3">3C</xref>; vs. usually two to four spines, rarely one spine, Fig. <xref ref-type="fig" rid="F1">1C</xref>). Of the 62 specimens examined for <italic><tp:taxon-name><tp:taxon-name-part taxon-name-part-type="genus" reg="Nephropsis">N.</tp:taxon-name-part> <tp:taxon-name-part taxon-name-part-type="species" reg="pygmaea">pygmaea</tp:taxon-name-part></tp:taxon-name></italic> sp. nov., only 10 (16.1%) have two spines instead of one on the dorsal margin of the inner surface of the carpus of the large cheliped.</p><p>The present materials from southern Taiwan and the Philippines are generally very similar. Only one specimen (<named-content xmlns:xlink="http://www.w3.org/1999/xlink" content-type="dwc:institutional_code" xlink:type="simple">NTOU</named-content> M02168) has three teeth instead of one on the right side of the rostrum. As both <italic><tp:taxon-name><tp:taxon-name-part taxon-name-part-type="genus" reg="Nephropsis">N.</tp:taxon-name-part> <tp:taxon-name-part taxon-name-part-type="species" reg="grandis">grandis</tp:taxon-name-part></tp:taxon-name></italic> and <italic><tp:taxon-name><tp:taxon-name-part taxon-name-part-type="genus" reg="Nephropsis">N.</tp:taxon-name-part> <tp:taxon-name-part taxon-name-part-type="species" reg="pygmaea">pygmaea</tp:taxon-name-part></tp:taxon-name></italic> sp. nov. occur in the Philippines, it is necessary to re-examine the Philippines “<italic><tp:taxon-name><tp:taxon-name-part taxon-name-part-type="genus" reg="Nephropsis">N.</tp:taxon-name-part> <tp:taxon-name-part taxon-name-part-type="species" reg="stewarti">stewarti</tp:taxon-name-part></tp:taxon-name></italic>” material reported by <xref ref-type="bibr" rid="B30">Macpherson (1990)</xref> to determine their exact identities. Although most of the Philippines specimens described by <xref ref-type="bibr" rid="B30">Macpherson (1990)</xref> are rather small, a few of them (eg. carapace length, including rostrum, 70 mm, equivalent to a carapace length of approximately 47 mm) are larger than the present largest specimen (<abbrev xmlns:xlink="http://www.w3.org/1999/xlink" xlink:title="Carapace length" id="ABBRID0EVFCI" xlink:type="simple">cl</abbrev> 28 mm) of <italic><tp:taxon-name><tp:taxon-name-part taxon-name-part-type="genus" reg="Nephropsis">N.</tp:taxon-name-part> <tp:taxon-name-part taxon-name-part-type="species" reg="pygmaea">pygmaea</tp:taxon-name-part></tp:taxon-name></italic> sp. nov. Moreover, a Philippines specimen identified by <xref ref-type="bibr" rid="B30">Macpherson (1990)</xref> was obtained from a depth of 170–200 m, exceptionally shallow for species of <italic><tp:taxon-name><tp:taxon-name-part taxon-name-part-type="genus" reg="Nephropsis">Nephropsis</tp:taxon-name-part></tp:taxon-name></italic>. Reexamination of this specimen may eventually reveal that the present species or <italic><tp:taxon-name><tp:taxon-name-part taxon-name-part-type="genus" reg="Nephropsis">N.</tp:taxon-name-part> <tp:taxon-name-part taxon-name-part-type="species" reg="grandis">grandis</tp:taxon-name-part></tp:taxon-name></italic> extends to such shallow depth.</p></tp:treatment-sec><tp:treatment-sec><!--Section generated to contain objects referenced in tp:taxon-treatment.--><fig id="F3" position="float" orientation="portrait"><object-id xmlns:xlink="http://www.w3.org/1999/xlink" content-type="doi" xlink:type="simple">10.3897/zookeys.1008.59966.figure3</object-id><object-id xmlns:xlink="http://www.w3.org/1999/xlink" content-type="arpha" xlink:type="simple">16D9AC0F-935E-5268-AB65-75439E0E59D4</object-id><label>Figure 3.</label><caption><p><italic><tp:taxon-name><tp:taxon-name-part taxon-name-part-type="genus" reg="Nephropsis">Nephropsis</tp:taxon-name-part> <tp:taxon-name-part taxon-name-part-type="species" reg="pygmaea">pygmaea</tp:taxon-name-part></tp:taxon-name></italic> sp. nov., Donggang, Pingtung County, Taiwan, holotype male <abbrev xmlns:xlink="http://www.w3.org/1999/xlink" xlink:title="Carapace length" id="ABBRID0ETWBG" xlink:type="simple">cl</abbrev> 25.6 mm (<named-content xmlns:xlink="http://www.w3.org/1999/xlink" content-type="dwc:institutional_code" xlink:type="simple">NTOU</named-content> M01898) <bold>A</bold> carapace and pleon, dorsal <bold>B</bold> same, lateral <bold>C</bold> left pereiopod I, chela to distal part of merus, dorsal <bold>D</bold> same, lateral <bold>E</bold> same, ventral, pubescence and setae omitted ● position of spines on inner surface of palm ◇ position of spines on dorsal margin of outer surface ♦ position of spines on dorsal margin of inner surface ⏹ dorso-inner distal spine of carpus △ ventro-outer distal spine of carpus ◻ distoventral spine ✰ subdistal dorsal spine of merus, ★ position of subdistal outer spine of merus.</p></caption><graphic xmlns:xlink="http://www.w3.org/1999/xlink" xlink:href="zookeys-1008-037-g003.jpg" position="float" orientation="portrait" xlink:type="simple" id="oo_492958.jpg"><uri content-type="original_file" xlink:type="simple">https://binary.pensoft.net/fig/492958</uri></graphic></fig><fig id="F5" position="float" orientation="portrait"><object-id xmlns:xlink="http://www.w3.org/1999/xlink" content-type="doi" xlink:type="simple">10.3897/zookeys.1008.59966.figure5</object-id><object-id xmlns:xlink="http://www.w3.org/1999/xlink" content-type="arpha" xlink:type="simple">1857AC0A-372B-5C30-8BB5-C2D57A6F1EA4</object-id><label>Figure 5.</label><caption><p><bold>A, B</bold><italic><tp:taxon-name><tp:taxon-name-part taxon-name-part-type="genus" reg="Nephropsis">N.</tp:taxon-name-part> <tp:taxon-name-part taxon-name-part-type="species" reg="grandis">grandis</tp:taxon-name-part></tp:taxon-name></italic> Zarenkov, 2006, Dasi fishing port, Taiwan, male <abbrev xmlns:xlink="http://www.w3.org/1999/xlink" xlink:title="Carapace length" id="ABBRID0ESSAI" xlink:type="simple">cl</abbrev> 45.3 mm (<named-content xmlns:xlink="http://www.w3.org/1999/xlink" content-type="dwc:institutional_code" xlink:type="simple">NTOU</named-content> M02171) <bold>C, D</bold><italic><tp:taxon-name><tp:taxon-name-part taxon-name-part-type="genus" reg="Nephropsis">N.</tp:taxon-name-part> <tp:taxon-name-part taxon-name-part-type="species" reg="pygmaea">pygmaea</tp:taxon-name-part></tp:taxon-name></italic> sp. nov., Donggang fishing port, Taiwan, paratype female <abbrev xmlns:xlink="http://www.w3.org/1999/xlink" xlink:title="Carapace length" id="ABBRID0EITAI" xlink:type="simple">cl</abbrev> 24.4 mm (<named-content xmlns:xlink="http://www.w3.org/1999/xlink" content-type="dwc:institutional_code" xlink:type="simple">NTOU</named-content> M02168) <bold>A, C</bold> dorsal habitus <bold>B, D</bold> lateral habitus.</p></caption><graphic xmlns:xlink="http://www.w3.org/1999/xlink" xlink:href="zookeys-1008-037-g005.jpg" position="float" orientation="portrait" xlink:type="simple" id="oo_492960.jpg"><uri content-type="original_file" xlink:type="simple">https://binary.pensoft.net/fig/492960</uri></graphic></fig><fig id="F1" position="float" orientation="portrait"><object-id xmlns:xlink="http://www.w3.org/1999/xlink" content-type="doi" xlink:type="simple">10.3897/zookeys.1008.59966.figure1</object-id><object-id xmlns:xlink="http://www.w3.org/1999/xlink" content-type="arpha" xlink:type="simple">A7E6362D-9C25-59F8-B0BF-261A3C339F79</object-id><label>Figure 1.</label><caption><p><italic><tp:taxon-name><tp:taxon-name-part taxon-name-part-type="genus" reg="Nephropsis">Nephropsis</tp:taxon-name-part> <tp:taxon-name-part taxon-name-part-type="species" reg="stewarti">stewarti</tp:taxon-name-part></tp:taxon-name></italic> Wood-Mason, 1872, Andaman Sea, RV ‘Dr. Fridtjof Nansen’ stn 135, neotype male <abbrev xmlns:xlink="http://www.w3.org/1999/xlink" xlink:title="Carapace length" id="ABBRID0EBDAG" xlink:type="simple">cl</abbrev> 46.2 mm (<named-content xmlns:xlink="http://www.w3.org/1999/xlink" content-type="dwc:institutional_code" xlink:type="simple">NTOU</named-content> M02249) <bold>A</bold> carapace and pleon, dorsal <bold>B</bold> same, lateral <bold>C</bold> left pereiopod I, chela to distal part of merus, dorsal <bold>D</bold> same, lateral <bold>E</bold> same, ventral. Pubescence and setae omitted ● Position of spines on inner surface of palm ◇ position of spines on dorsal margin of outer surface of carpus ♦ position of spines on dorsal margin of inner surface of carpus ⏹ dorso-inner distal spine of carpus △ ventro-outer distal spine of carpus ◻ distoventral spine ✰ subdistal dorsal spine of merus ★ position of subdistal outer spine of merus.</p></caption><graphic xmlns:xlink="http://www.w3.org/1999/xlink" xlink:href="zookeys-1008-037-g001.jpg" position="float" orientation="portrait" xlink:type="simple" id="oo_492956.jpg"><uri content-type="original_file" xlink:type="simple">https://binary.pensoft.net/fig/492956</uri></graphic></fig><fig id="F2" position="float" orientation="portrait"><object-id xmlns:xlink="http://www.w3.org/1999/xlink" content-type="doi" xlink:type="simple">10.3897/zookeys.1008.59966.figure2</object-id><object-id xmlns:xlink="http://www.w3.org/1999/xlink" content-type="arpha" xlink:type="simple">35DB062E-5353-571C-8780-733AC496EED4</object-id><label>Figure 2.</label><caption><p><italic><tp:taxon-name><tp:taxon-name-part taxon-name-part-type="genus" reg="Nephropsis">Nephropsis</tp:taxon-name-part> <tp:taxon-name-part taxon-name-part-type="species" reg="grandis">grandis</tp:taxon-name-part></tp:taxon-name></italic> Zarenkov, 2006, Tanimbar Islands, Arafura Sea, KARUBAR stn CP59, neotype male <abbrev xmlns:xlink="http://www.w3.org/1999/xlink" xlink:title="Carapace length" id="ABBRID0EQUBG" xlink:type="simple">cl</abbrev> 64.1 mm (<named-content xmlns:xlink="http://www.w3.org/1999/xlink" content-type="dwc:institutional_code" xlink:type="simple">MNHN</named-content> IU-2017-9001) <bold>A</bold> carapace and pleon, dorsal <bold>B</bold> same, lateral <bold>C</bold> left pereiopod I, chela to distal part of merus, dorsal <bold>D</bold> same, lateral <bold>E</bold> same, ventral. Pubescence and setae omitted ● Position of spines on inner surface of palm ◇ position of spines on dorsal margin of outer surface ♦ position of spines on dorsal margin of inner surface ⏹ dorso-inner distal spine of carpus △ ventro-outer distal spine of carpus ◻ distoventral spine ✰ subdistal dorsal spine of merus ★ position of subdistal outer spine of merus.</p></caption><graphic xmlns:xlink="http://www.w3.org/1999/xlink" xlink:href="zookeys-1008-037-g002.jpg" position="float" orientation="portrait" xlink:type="simple" id="oo_492957.jpg"><uri content-type="original_file" xlink:type="simple">https://binary.pensoft.net/fig/492957</uri></graphic></fig></tp:treatment-sec><ref-list><ref id="B24"><mixed-citation xmlns:xlink="http://www.w3.org/1999/xlink" xlink:type="simple"><person-group><name name-style="western"><surname>Holthuis</surname><given-names>LB</given-names></name></person-group> (<year>1991</year>) <source>Marine Lobsters of the World. An Annotated and Illustrated Catalogue of Species of Interest to Fisheries Known to Date.</source><publisher-name>FAO Species Catalogue Publisher</publisher-name>, <publisher-loc>Rome</publisher-loc>, <size units="page">292 pp</size>.</mixed-citation></ref><ref id="B17"><mixed-citation xmlns:xlink="http://www.w3.org/1999/xlink" xlink:type="simple"><person-group><name name-style="western"><surname>Chang</surname><given-names>SC</given-names></name><name name-style="western"><surname>Chan</surname><given-names>TY</given-names></name></person-group> (<year>2019</year>) <article-title>On the clawed lobsters of the genus <italic><tp:taxon-name><tp:taxon-name-part taxon-name-part-type="genus">Nephropsis</tp:taxon-name-part></tp:taxon-name></italic> Wood-Mason, 1872 recently collected from deep-sea cruises off Taiwan and the South China Sea (<tp:taxon-name><tp:taxon-name-part taxon-name-part-type="subphylum">Crustacea</tp:taxon-name-part></tp:taxon-name>, <tp:taxon-name><tp:taxon-name-part taxon-name-part-type="order">Decapoda</tp:taxon-name-part></tp:taxon-name>, <tp:taxon-name><tp:taxon-name-part taxon-name-part-type="family">Nephropidae</tp:taxon-name-part></tp:taxon-name>).</article-title><source>ZooKeys</source><volume>833</volume>: <fpage>41</fpage>–<lpage>58</lpage>. <ext-link xlink:type="simple" ext-link-type="doi" xlink:href="10.3897/zookeys.833.32837">https://doi.org/10.3897/zookeys.833.32837</ext-link></mixed-citation></ref><ref id="B41"><mixed-citation xmlns:xlink="http://www.w3.org/1999/xlink" xlink:type="simple"><person-group><name name-style="western"><surname>Wood-Mason</surname><given-names>J</given-names></name></person-group> (<year>1872</year>) On <italic><tp:taxon-name><tp:taxon-name-part taxon-name-part-type="genus">Nephropsis</tp:taxon-name-part> <tp:taxon-name-part taxon-name-part-type="species">Stewarti</tp:taxon-name-part></tp:taxon-name></italic>, a new genus and species of macrurous crustaceans, dredged in deep water off the eastern coast of the Andaman Islands. Proceedings of the Asiatic Society of Bengal 1872: e151.</mixed-citation></ref><ref id="B30"><mixed-citation xmlns:xlink="http://www.w3.org/1999/xlink" xlink:type="simple"><person-group><name name-style="western"><surname>Macpherson</surname><given-names>E</given-names></name></person-group> (<year>1990</year>) <article-title><tp:taxon-name><tp:taxon-name-part taxon-name-part-type="subphylum">Crustacea</tp:taxon-name-part></tp:taxon-name><tp:taxon-name><tp:taxon-name-part taxon-name-part-type="order">Decapoda</tp:taxon-name-part></tp:taxon-name>: On a collection of <tp:taxon-name><tp:taxon-name-part taxon-name-part-type="family">Nephropidae</tp:taxon-name-part></tp:taxon-name> from the Indian Ocean and western Pacific.</article-title> In: <person-group><name name-style="western"><surname>Crosnier</surname><given-names>A</given-names></name></person-group> (<role>Ed.</role>) <issue-title>Résultats des Campagnes MUSORSTOM Volume 6 (Crustacés de la Nouvelle Calédonie).</issue-title><source>Mémoires du Muséum national d’Histoire naturelle (A)</source><volume>145</volume>: <fpage>289</fpage>–<lpage>329</lpage>.</mixed-citation></ref><ref id="B20"><mixed-citation xmlns:xlink="http://www.w3.org/1999/xlink" xlink:type="simple"><person-group><name name-style="western"><surname>Dineshbabu</surname><given-names>AP</given-names></name></person-group> (<year>2008</year>) <article-title>Morphometric relationship and fishery of Indian Ocean lobsterette, <italic><tp:taxon-name><tp:taxon-name-part taxon-name-part-type="genus">Nephropsis</tp:taxon-name-part> <tp:taxon-name-part taxon-name-part-type="species">stewarti</tp:taxon-name-part></tp:taxon-name></italic> Wood-Mason 1873 along the southwest coast of India.</article-title><source>Journal of the Marine Biological Association of India</source><volume>50</volume>(<issue>1</issue>): <fpage>113</fpage>–<lpage>116</lpage>. <ext-link xlink:type="simple" ext-link-type="uri" xlink:href="http://eprints.cmfri.org.in/id/eprint/2217">http://eprints.cmfri.org.in/id/eprint/2217</ext-link></mixed-citation></ref><ref id="B15"><mixed-citation xmlns:xlink="http://www.w3.org/1999/xlink" xlink:type="simple"><person-group><name name-style="western"><surname>Chan</surname><given-names>TY</given-names></name><name name-style="western"><surname>Yu</surname><given-names>HP</given-names></name></person-group> (<year>1988</year>) <article-title>Clawed lobsters (<tp:taxon-name><tp:taxon-name-part taxon-name-part-type="subphylum">Crustacea</tp:taxon-name-part></tp:taxon-name>: <tp:taxon-name><tp:taxon-name-part taxon-name-part-type="order">Decapoda</tp:taxon-name-part></tp:taxon-name>: <tp:taxon-name><tp:taxon-name-part taxon-name-part-type="family">Nephropidae</tp:taxon-name-part></tp:taxon-name>) of Taiwan.</article-title><source>Bulletin of the Institute of Zoology, Academia Sinica</source><volume>27</volume>(<issue>1</issue>): <fpage>7</fpage>–<lpage>12</lpage>.</mixed-citation></ref></ref-list></tp:taxon-treatment>
